# Supplementary material for: [2-Cyclo­propyl-4-(4-fluoro­phenyl)quinolin-3-yl]methanol
Source: Acta Crystallogr Sect E Struct Rep Online. 2010 Oct 31;66(Pt 11):o2987. doi: 10.1107/S1600536810043588 (PMC3009308; doi:10.1107/S1600536810043588)
Supplement: Supplementary file 1 [file e-66-o2987-sup1.cif]

##############################################################################
###                                                                        ###
###        Electronic paper (Acta Crystallographica Section E)             ###
###                                                                        ###
##############################################################################
#                                                                            #
# This CIF contains the data in a paper accepted for publication in Acta     #
# Crystallographica Section E. It conforms to the requirements of Notes      #
# for Authors for Section E, and has been peer reviewed under the auspices   #
# of the IUCr Commission on Journals.                                        #
#                                                                            #
# Full details of the Crystallographic Information File format               #
# are given in the paper "The Crystallographic Information File (CIF):       #
# a New Standard Archive File for Crystallography" by S. R. Hall, F. H.      #
# Allen and I. D. Brown [Acta Cryst. (1991), A47, 655-685].                  #
#                                                                            #
# The current version of the core CIF dictionary is obtainable from          #
# ftp://ftp.iucr.org/pub/cif_core.dic. The current version number is 2.4.    #
#                                                                            #
# Software is freely available for graphical display of the structure(s) in  #
# this CIF.  For information consult the CIF home page http://www.iucr.org/  #
# cif/home.html                                                              #
#                                                                            #
# This file may be used for bona fide research purposes within the           #
# scientific community so long as proper attribution is given to the journal # 
# article from which it was obtained.                                        #
#                                                                            #
##############################################################################
                                             
data_I
_audit_creation_method     SHELXL97
_chemical_name_systematic
;
[2-Cyclopropyl-4-(4-fluorophenyl)quinolin-3-yl]methanol
;
_chemical_name_common     ?
_chemical_formula_moiety     'C19 H16 F N O'
_chemical_formula_sum     'C19 H16 F N O'
_chemical_formula_iupac     'C19 H16 F N O'
_chemical_formula_weight     293.33
_chemical_melting_point     ?
_symmetry_cell_setting     monoclinic
_symmetry_space_group_name_H-M     'P 21/c'
_symmetry_space_group_name_Hall     '-P 2ybc'
loop_
    _symmetry_equiv_pos_as_xyz
    'x, y, z'
    '-x, y+1/2, -z+1/2'
    '-x, -y, -z'
    'x, -y-1/2, z-1/2'
_cell_length_a     10.069(2)
_cell_length_b     24.683(5)
_cell_length_c     13.275(3)
_cell_angle_alpha     90.00
_cell_angle_beta     111.97(3)
_cell_angle_gamma     90.00
_cell_volume     3059.7(13)
_cell_formula_units_Z     8
_cell_measurement_reflns_used     25
_cell_measurement_theta_min     10
_cell_measurement_theta_max     13
_cell_measurement_temperature     293(2)
_exptl_crystal_description     block
_exptl_crystal_colour     colourless
_exptl_crystal_size_max     0.30
_exptl_crystal_size_mid     0.20
_exptl_crystal_size_min     0.20
_exptl_crystal_density_diffrn     1.274
_exptl_crystal_density_meas     ?
_exptl_crystal_density_method     'not measured'
_exptl_crystal_F_000     1232
_exptl_absorpt_coefficient_mu     0.087
_exptl_absorpt_correction_type     empirical
_exptl_absorpt_process_details     'via \y scan (North <i>et al.</i>, 1968)'
_exptl_absorpt_correction_T_min     0.9744
_exptl_absorpt_correction_T_max     0.9828
_exptl_special_details
;
;
_diffrn_ambient_temperature     293(2)
_diffrn_radiation_type     MoK\a
_diffrn_radiation_wavelength     0.71073
_diffrn_radiation_source     'fine-focus sealed tube'
_diffrn_radiation_monochromator     graphite
_diffrn_measurement_device_type     'Enraf--Nonius CAD-4'
_diffrn_measurement_method     \w/2\q
_diffrn_detector_area_resol_mean     ?
_diffrn_reflns_number     5865
_diffrn_reflns_av_R_equivalents     0.0306
_diffrn_reflns_av_sigmaI/netI     0.0601
_diffrn_reflns_theta_min     1.65
_diffrn_reflns_theta_max     25.26
_diffrn_reflns_theta_full     25.26
_diffrn_measured_fraction_theta_max     0.999
_diffrn_measured_fraction_theta_full     0.999
_diffrn_reflns_limit_h_min     0
_diffrn_reflns_limit_h_max     12
_diffrn_reflns_limit_k_min     0
_diffrn_reflns_limit_k_max     29
_diffrn_reflns_limit_l_min     -15
_diffrn_reflns_limit_l_max     14
_diffrn_standards_number     3
_diffrn_standards_interval_count     200
_diffrn_standards_interval_time     120
_diffrn_standards_decay_%     1
_refine_special_details
;
Refinement of <i>F</i>^2^ against ALL reflections. The weighted <i>R</i>-factor
<i>wR</i> and goodness of fit <i>S</i> are based on <i>F</i>^2^, conventional
<i>R</i>-factors <i>R</i> are based on <i>F</i>, with <i>F</i> set to zero for
negative <i>F</i>^2^. The threshold expression of <i>F</i>^2^ >
\s(<i>F</i>^2^) is used only for calculating <i>R</i>-factors(gt) <i>etc</i>.
and is not relevant to the choice of reflections for refinement.
<i>R</i>-factors based on <i>F</i>^2^ are statistically about twice as large
as those based on <i>F</i>, and <i>R</i>-factors based on ALL data will be
even larger.
;
_reflns_number_total     5536
_reflns_number_gt     3098
_reflns_threshold_expression     I>2\s(I)
_refine_ls_structure_factor_coef     Fsqd
_refine_ls_matrix_type     full
_refine_ls_R_factor_all     0.1216
_refine_ls_R_factor_gt     0.0577
_refine_ls_wR_factor_gt     0.1289
_refine_ls_wR_factor_ref     0.1660
_refine_ls_goodness_of_fit_ref     1.002
_refine_ls_restrained_S_all     1.002
_refine_ls_number_reflns     5536
_refine_ls_number_parameters     398
_refine_ls_number_restraints     0
_refine_ls_hydrogen_treatment     constr
_refine_ls_weighting_scheme     calc
_refine_ls_weighting_details
         'calc w = 1/[\s^2^(Fo^2^)+(0.0700P)^2^+1.00P] where P=(Fo^2^+2Fc^2^)/3'
_atom_sites_solution_hydrogens     geom
_atom_sites_solution_primary     direct
_atom_sites_solution_secondary     difmap
_refine_ls_shift/su_max     0.000
_refine_ls_shift/su_mean     0.000
_refine_diff_density_max     0.199
_refine_diff_density_min     -0.178
_refine_ls_extinction_method     'SHELXL97 (Sheldrick, 2008)'
_refine_ls_extinction_coef     0.0222(15)
_refine_ls_extinction_expression
                                  'Fc^*^=kFc[1+0.001xFc^2^\l^3^/sin(2\q)]^-1/4^'
loop_
    _atom_type_symbol
    _atom_type_description
    _atom_type_scat_dispersion_real
    _atom_type_scat_dispersion_imag
    _atom_type_scat_source
    'C' 'C' 0.0033 0.0016
                         'International Tables Vol C Tables 4.2.6.8 and 6.1.1.4'
    'H' 'H' 0.0000 0.0000
                         'International Tables Vol C Tables 4.2.6.8 and 6.1.1.4'
    'N' 'N' 0.0061 0.0033
                         'International Tables Vol C Tables 4.2.6.8 and 6.1.1.4'
    'O' 'O' 0.0106 0.0060
                         'International Tables Vol C Tables 4.2.6.8 and 6.1.1.4'
    'F' 'F' 0.0171 0.0103
                         'International Tables Vol C Tables 4.2.6.8 and 6.1.1.4'
_computing_data_collection     'CAD-4 EXPRESS (Enraf--Nonius, 1994)'
_computing_cell_refinement     'CAD-4 EXPRESS (Enraf--Nonius, 1994)'
_computing_data_reduction     'CAD-4 EXPRESS (Enraf--Nonius, 1994)'
_computing_structure_solution     'SHELXS97 (Sheldrick, 2008)'
_computing_structure_refinement     'SHELXL97 (Sheldrick, 2008)'
_computing_molecular_graphics     'SHELXTL (Sheldrick, 2008)'
_computing_publication_material     'SHELXTL (Sheldrick, 2008)'
loop_
    _atom_site_type_symbol
    _atom_site_label
    _atom_site_fract_x
    _atom_site_fract_y
    _atom_site_fract_z
    _atom_site_U_iso_or_equiv
    _atom_site_adp_type
    _atom_site_calc_flag
    _atom_site_refinement_flags
    _atom_site_occupancy
    _atom_site_disorder_assembly
    _atom_site_disorder_group
    F F1 0.2535(3) 0.75467(12) 1.27963(19) 0.1195(10) Uani d . 1 . .
    O O1 0.1866(2) 0.57598(8) 0.91629(15) 0.0484(5) Uani d . 1 . .
    H H1A 0.2535 0.5566 0.9596 0.058 Uiso d R 1 . .
    N N1 -0.2147(3) 0.62400(12) 0.6641(2) 0.0629(8) Uani d . 1 . .
    C C1 0.1723(5) 0.73584(16) 1.1794(3) 0.0755(11) Uani d . 1 . .
    C C2 0.2351(4) 0.72914(15) 1.1055(3) 0.0669(10) Uani d . 1 . .
    H H2A 0.3308 0.7382 1.1227 0.080 Uiso calc R 1 . .
    C C3 0.1544(3) 0.70875(13) 1.0056(3) 0.0555(8) Uani d . 1 . .
    H H3A 0.1963 0.7036 0.9547 0.067 Uiso calc R 1 . .
    C C4 0.0109(3) 0.69557(12) 0.9784(2) 0.0481(8) Uani d . 1 . .
    C C5 -0.0491(4) 0.70487(14) 1.0557(3) 0.0662(10) Uani d . 1 . .
    H H5A -0.1456 0.6974 1.0386 0.079 Uiso calc R 1 . .
    C C6 0.0312(5) 0.72479(15) 1.1564(3) 0.0795(12) Uani d . 1 . .
    H H6A -0.0094 0.7306 1.2079 0.095 Uiso calc R 1 . .
    C C7 -0.0722(3) 0.67043(13) 0.8715(2) 0.0484(8) Uani d . 1 . .
    C C8 -0.0453(3) 0.61787(12) 0.8492(2) 0.0458(7) Uani d . 1 . .
    C C9 -0.1199(3) 0.59642(13) 0.7432(2) 0.0517(8) Uani d . 1 . .
    C C10 -0.2455(3) 0.67573(14) 0.6860(3) 0.0586(9) Uani d . 1 . .
    C C11 -0.3457(4) 0.70551(17) 0.6010(3) 0.0779(12) Uani d . 1 . .
    H H11A -0.3882 0.6897 0.5328 0.093 Uiso calc R 1 . .
    C C12 -0.3812(4) 0.7570(2) 0.6169(4) 0.0897(14) Uani d . 1 . .
    H H12A -0.4492 0.7758 0.5603 0.108 Uiso calc R 1 . .
    C C13 -0.3157(4) 0.78179(17) 0.7183(4) 0.0858(13) Uani d . 1 . .
    H H13A -0.3399 0.8172 0.7283 0.103 Uiso calc R 1 . .
    C C14 -0.2163(4) 0.75455(15) 0.8030(3) 0.0696(10) Uani d . 1 . .
    H H14A -0.1738 0.7714 0.8702 0.083 Uiso calc R 1 . .
    C C15 -0.1780(3) 0.70061(13) 0.7883(3) 0.0544(9) Uani d . 1 . .
    C C16 0.0571(3) 0.58239(12) 0.9353(2) 0.0442(7) Uani d . 1 . .
    H H16A 0.0780 0.5986 1.0062 0.053 Uiso calc R 1 . .
    H H16B 0.0138 0.5472 0.9346 0.053 Uiso calc R 1 . .
    C C17 -0.0908(4) 0.54001(14) 0.7175(3) 0.0656(10) Uani d . 1 . .
    H H17A -0.0118 0.5217 0.7745 0.079 Uiso calc R 1 . .
    C C18 -0.1149(4) 0.52291(16) 0.6044(3) 0.0720(11) Uani d . 1 . .
    H H18A -0.1488 0.5501 0.5476 0.086 Uiso calc R 1 . .
    H H18B -0.0495 0.4965 0.5945 0.086 Uiso calc R 1 . .
    C C19 -0.2152(4) 0.50415(16) 0.6537(3) 0.0748(11) Uani d . 1 . .
    H H19A -0.2110 0.4663 0.6745 0.090 Uiso calc R 1 . .
    H H19B -0.3103 0.5200 0.6277 0.090 Uiso calc R 1 . .
    F F2 -0.9501(3) 0.66225(11) 0.39541(17) 0.1052(8) Uani d . 1 . .
    O O2 -0.5786(2) 0.65058(9) 0.94408(17) 0.0597(6) Uani d . 1 . .
    H H2B -0.6423 0.6278 0.9302 0.090 Uiso calc R 1 . .
    N N2 -0.3504(2) 0.50285(10) 0.93101(18) 0.0451(6) Uani d . 1 . .
    C C20 -0.8499(4) 0.63914(14) 0.4840(3) 0.0646(10) Uani d . 1 . .
    C C21 -0.8889(4) 0.62502(15) 0.5687(3) 0.0680(10) Uani d . 1 . .
    H H21A -0.9808 0.6318 0.5664 0.082 Uiso calc R 1 . .
    C C22 -0.7874(3) 0.60039(14) 0.6577(3) 0.0584(9) Uani d . 1 . .
    H H22A -0.8115 0.5904 0.7162 0.070 Uiso calc R 1 . .
    C C23 -0.6507(3) 0.59032(12) 0.6613(2) 0.0432(7) Uani d . 1 . .
    C C24 -0.6163(4) 0.60645(14) 0.5742(3) 0.0620(9) Uani d . 1 . .
    H H24A -0.5242 0.6006 0.5760 0.074 Uiso calc R 1 . .
    C C25 -0.7164(4) 0.63104(15) 0.4851(3) 0.0719(11) Uani d . 1 . .
    H H25A -0.6928 0.6419 0.4268 0.086 Uiso calc R 1 . .
    C C26 -0.5441(3) 0.56122(12) 0.7552(2) 0.0415(7) Uani d . 1 . .
    C C27 -0.4757(3) 0.58558(11) 0.8541(2) 0.0417(7) Uani d . 1 . .
    C C28 -0.3783(3) 0.55476(12) 0.9413(2) 0.0439(7) Uani d . 1 . .
    C C29 -0.4175(3) 0.47784(12) 0.8325(2) 0.0419(7) Uani d . 1 . .
    C C30 -0.3911(3) 0.42248(12) 0.8223(2) 0.0517(8) Uani d . 1 . .
    H H30A -0.3277 0.4038 0.8817 0.062 Uiso calc R 1 . .
    C C31 -0.4569(3) 0.39590(14) 0.7268(3) 0.0565(9) Uani d . 1 . .
    H H31A -0.4373 0.3594 0.7212 0.068 Uiso calc R 1 . .
    C C32 -0.5536(4) 0.42303(14) 0.6370(3) 0.0567(9) Uani d . 1 . .
    H H32A -0.5986 0.4046 0.5719 0.068 Uiso calc R 1 . .
    C C33 -0.5820(3) 0.47647(13) 0.6448(2) 0.0505(8) Uani d . 1 . .
    H H33A -0.6470 0.4942 0.5847 0.061 Uiso calc R 1 . .
    C C34 -0.5145(3) 0.50553(12) 0.7426(2) 0.0423(7) Uani d . 1 . .
    C C35 -0.5051(3) 0.64418(12) 0.8719(2) 0.0501(8) Uani d . 1 . .
    H H35A -0.4149 0.6636 0.9008 0.060 Uiso calc R 1 . .
    H H35B -0.5619 0.6603 0.8025 0.060 Uiso calc R 1 . .
    C C36 -0.3029(3) 0.58073(13) 1.0480(2) 0.0537(8) Uani d . 1 . .
    H H36A -0.3322 0.6181 1.0535 0.064 Uiso calc R 1 . .
    C C37 -0.2562(3) 0.54946(14) 1.1518(2) 0.0580(9) Uani d . 1 . .
    H H37A -0.2621 0.5673 1.2151 0.070 Uiso calc R 1 . .
    H H37B -0.2758 0.5109 1.1474 0.070 Uiso calc R 1 . .
    C C38 -0.1478(3) 0.56916(14) 1.1108(2) 0.0567(9) Uani d . 1 . .
    H H38A -0.1012 0.5427 1.0812 0.068 Uiso calc R 1 . .
    H H38B -0.0874 0.5991 1.1490 0.068 Uiso calc R 1 . .
loop_
    _atom_site_aniso_label
    _atom_site_aniso_U_11
    _atom_site_aniso_U_22
    _atom_site_aniso_U_33
    _atom_site_aniso_U_12
    _atom_site_aniso_U_13
    _atom_site_aniso_U_23
    F1 0.144(2) 0.140(2) 0.0805(16) -0.0509(19) 0.0496(16) -0.0475(16)
    O1 0.0440(12) 0.0567(13) 0.0429(11) 0.0092(10) 0.0144(9) 0.0049(10)
    N1 0.0524(17) 0.062(2) 0.0595(18) 0.0048(14) 0.0040(14) 0.0106(15)
    C1 0.098(3) 0.073(3) 0.064(2) -0.026(2) 0.040(2) -0.029(2)
    C2 0.060(2) 0.073(3) 0.072(2) -0.0147(19) 0.031(2) -0.014(2)
    C3 0.055(2) 0.058(2) 0.063(2) -0.0011(16) 0.0326(17) -0.0075(17)
    C4 0.0514(19) 0.0403(18) 0.060(2) 0.0043(14) 0.0295(16) -0.0006(15)
    C5 0.068(2) 0.062(2) 0.089(3) -0.0053(18) 0.052(2) -0.014(2)
    C6 0.108(3) 0.072(3) 0.088(3) -0.018(2) 0.070(3) -0.021(2)
    C7 0.0404(17) 0.051(2) 0.060(2) -0.0002(14) 0.0256(15) 0.0013(16)
    C8 0.0389(16) 0.0490(19) 0.0485(18) 0.0029(14) 0.0152(14) 0.0045(14)
    C9 0.0457(18) 0.053(2) 0.0508(19) 0.0004(15) 0.0113(16) 0.0023(16)
    C10 0.0417(18) 0.059(2) 0.069(2) 0.0016(16) 0.0141(17) 0.0213(19)
    C11 0.054(2) 0.078(3) 0.089(3) 0.008(2) 0.012(2) 0.035(2)
    C12 0.054(2) 0.087(3) 0.121(4) 0.018(2) 0.026(3) 0.051(3)
    C13 0.067(3) 0.058(3) 0.146(4) 0.021(2) 0.056(3) 0.035(3)
    C14 0.056(2) 0.058(2) 0.105(3) 0.0092(18) 0.043(2) 0.015(2)
    C15 0.0419(18) 0.048(2) 0.079(2) 0.0056(15) 0.0291(18) 0.0154(18)
    C16 0.0470(17) 0.0441(17) 0.0434(17) 0.0027(14) 0.0191(14) 0.0004(13)
    C17 0.067(2) 0.063(2) 0.050(2) 0.0063(18) 0.0021(17) -0.0069(17)
    C18 0.067(2) 0.081(3) 0.062(2) -0.010(2) 0.017(2) -0.017(2)
    C19 0.081(3) 0.069(3) 0.078(3) -0.021(2) 0.034(2) -0.015(2)
    F2 0.0998(17) 0.123(2) 0.0704(14) 0.0350(15) 0.0064(13) 0.0357(14)
    O2 0.0593(14) 0.0563(14) 0.0670(15) -0.0020(11) 0.0276(12) -0.0159(11)
    N2 0.0472(15) 0.0458(16) 0.0392(14) 0.0044(12) 0.0125(12) -0.0029(11)
    C20 0.068(2) 0.066(2) 0.047(2) 0.0149(19) 0.0073(18) 0.0145(17)
    C21 0.048(2) 0.081(3) 0.071(2) 0.0075(18) 0.0169(19) 0.012(2)
    C22 0.050(2) 0.077(2) 0.0510(19) 0.0047(17) 0.0220(16) 0.0131(17)
    C23 0.0434(17) 0.0450(18) 0.0416(16) 0.0009(13) 0.0163(14) 0.0029(13)
    C24 0.059(2) 0.078(2) 0.057(2) 0.0089(19) 0.0308(18) 0.0174(18)
    C25 0.087(3) 0.082(3) 0.054(2) 0.020(2) 0.034(2) 0.0263(19)
    C26 0.0392(16) 0.0477(19) 0.0396(16) -0.0013(14) 0.0169(14) 0.0042(14)
    C27 0.0385(16) 0.0423(18) 0.0429(17) -0.0030(13) 0.0135(13) 0.0006(14)
    C28 0.0407(17) 0.0497(19) 0.0393(17) 0.0026(14) 0.0128(14) -0.0032(14)
    C29 0.0427(16) 0.0439(18) 0.0387(16) 0.0007(14) 0.0148(14) -0.0018(14)
    C30 0.059(2) 0.0469(19) 0.0448(18) 0.0053(15) 0.0151(15) 0.0016(15)
    C31 0.066(2) 0.050(2) 0.054(2) 0.0016(17) 0.0229(17) -0.0078(16)
    C32 0.067(2) 0.059(2) 0.0449(19) -0.0063(17) 0.0213(17) -0.0134(16)
    C33 0.0538(19) 0.057(2) 0.0369(17) 0.0002(16) 0.0123(14) 0.0000(15)
    C34 0.0414(16) 0.0485(19) 0.0402(16) -0.0036(14) 0.0188(14) -0.0002(14)
    C35 0.0491(18) 0.0456(19) 0.0523(19) -0.0007(14) 0.0152(15) -0.0012(15)
    C36 0.056(2) 0.0458(19) 0.0482(19) 0.0075(15) 0.0068(16) -0.0076(15)
    C37 0.067(2) 0.066(2) 0.0423(18) -0.0015(18) 0.0225(17) -0.0071(16)
    C38 0.052(2) 0.062(2) 0.0498(19) -0.0089(16) 0.0122(16) -0.0033(16)
_geom_special_details
;
All e.s.d.'s (except the e.s.d. in the dihedral angle between two l.s. planes)
are estimated using the full covariance matrix. The cell e.s.d.'s are taken
into account individually in the estimation of e.s.d.'s in distances, angles
and torsion angles; correlations between e.s.d.'s in cell parameters are only
used when they are defined by crystal symmetry. An approximate (isotropic)
treatment of cell e.s.d.'s is used for estimating e.s.d.'s involving l.s.
planes.
;
loop_
    _geom_bond_atom_site_label_1
    _geom_bond_atom_site_label_2
    _geom_bond_site_symmetry_2
    _geom_bond_distance
    _geom_bond_publ_flag
    F1 C1 . 1.357(4) ?
    O1 C16 . 1.426(3) ?
    O1 H1A . 0.8501 ?
    N1 C9 . 1.315(4) ?
    N1 C10 . 1.370(4) ?
    C1 C2 . 1.361(5) ?
    C1 C6 . 1.365(5) ?
    C2 C3 . 1.366(4) ?
    C2 H2A . 0.9300 ?
    C3 C4 . 1.391(4) ?
    C3 H3A . 0.9300 ?
    C4 C5 . 1.390(4) ?
    C4 C7 . 1.487(4) ?
    C5 C6 . 1.370(5) ?
    C5 H5A . 0.9300 ?
    C6 H6A . 0.9300 ?
    C7 C8 . 1.380(4) ?
    C7 C15 . 1.424(4) ?
    C8 C9 . 1.425(4) ?
    C8 C16 . 1.502(4) ?
    C9 C17 . 1.488(4) ?
    C10 C11 . 1.407(4) ?
    C10 C15 . 1.413(5) ?
    C11 C12 . 1.359(6) ?
    C11 H11A . 0.9300 ?
    C12 C13 . 1.399(6) ?
    C12 H12A . 0.9300 ?
    C13 C14 . 1.370(5) ?
    C13 H13A . 0.9300 ?
    C14 C15 . 1.420(5) ?
    C14 H14A . 0.9300 ?
    C16 H16A . 0.9700 ?
    C16 H16B . 0.9700 ?
    C17 C18 . 1.490(4) ?
    C17 C19 . 1.508(5) ?
    C17 H17A . 0.9800 ?
    C18 C19 . 1.469(5) ?
    C18 H18A . 0.9700 ?
    C18 H18B . 0.9700 ?
    C19 H19A . 0.9700 ?
    C19 H19B . 0.9700 ?
    F2 C20 . 1.356(4) ?
    O2 C35 . 1.421(3) ?
    O2 H2B . 0.8200 ?
    N2 C28 . 1.330(4) ?
    N2 C29 . 1.373(3) ?
    C20 C25 . 1.354(5) ?
    C20 C21 . 1.367(5) ?
    C21 C22 . 1.381(4) ?
    C21 H21A . 0.9300 ?
    C22 C23 . 1.381(4) ?
    C22 H22A . 0.9300 ?
    C23 C24 . 1.384(4) ?
    C23 C26 . 1.490(4) ?
    C24 C25 . 1.375(4) ?
    C24 H24A . 0.9300 ?
    C25 H25A . 0.9300 ?
    C26 C27 . 1.373(4) ?
    C26 C34 . 1.429(4) ?
    C27 C28 . 1.425(4) ?
    C27 C35 . 1.513(4) ?
    C28 C36 . 1.479(4) ?
    C29 C34 . 1.405(4) ?
    C29 C30 . 1.408(4) ?
    C30 C31 . 1.360(4) ?
    C30 H30A . 0.9300 ?
    C31 C32 . 1.396(4) ?
    C31 H31A . 0.9300 ?
    C32 C33 . 1.362(4) ?
    C32 H32A . 0.9300 ?
    C33 C34 . 1.416(4) ?
    C33 H33A . 0.9300 ?
    C35 H35A . 0.9700 ?
    C35 H35B . 0.9700 ?
    C36 C37 . 1.493(4) ?
    C36 C38 . 1.498(4) ?
    C36 H36A . 0.9800 ?
    C37 C38 . 1.472(4) ?
    C37 H37A . 0.9700 ?
    C37 H37B . 0.9700 ?
    C38 H38A . 0.9700 ?
    C38 H38B . 0.9700 ?
loop_
    _geom_angle_atom_site_label_1
    _geom_angle_atom_site_label_2
    _geom_angle_atom_site_label_3
    _geom_angle_site_symmetry_1
    _geom_angle_site_symmetry_3
    _geom_angle
    _geom_angle_publ_flag
    C16 O1 H1A . . 119.2 ?
    C9 N1 C10 . . 117.9(3) ?
    F1 C1 C2 . . 118.4(4) ?
    F1 C1 C6 . . 118.8(4) ?
    C2 C1 C6 . . 122.7(4) ?
    C1 C2 C3 . . 118.4(3) ?
    C1 C2 H2A . . 120.8 ?
    C3 C2 H2A . . 120.8 ?
    C2 C3 C4 . . 121.5(3) ?
    C2 C3 H3A . . 119.3 ?
    C4 C3 H3A . . 119.3 ?
    C5 C4 C3 . . 117.7(3) ?
    C5 C4 C7 . . 121.9(3) ?
    C3 C4 C7 . . 120.3(3) ?
    C6 C5 C4 . . 121.3(3) ?
    C6 C5 H5A . . 119.4 ?
    C4 C5 H5A . . 119.4 ?
    C1 C6 C5 . . 118.3(3) ?
    C1 C6 H6A . . 120.8 ?
    C5 C6 H6A . . 120.8 ?
    C8 C7 C15 . . 118.4(3) ?
    C8 C7 C4 . . 120.8(3) ?
    C15 C7 C4 . . 120.8(3) ?
    C7 C8 C9 . . 119.2(3) ?
    C7 C8 C16 . . 121.2(3) ?
    C9 C8 C16 . . 119.5(3) ?
    N1 C9 C8 . . 123.6(3) ?
    N1 C9 C17 . . 116.6(3) ?
    C8 C9 C17 . . 119.9(3) ?
    N1 C10 C11 . . 117.9(4) ?
    N1 C10 C15 . . 122.9(3) ?
    C11 C10 C15 . . 119.1(4) ?
    C12 C11 C10 . . 121.0(4) ?
    C12 C11 H11A . . 119.5 ?
    C10 C11 H11A . . 119.5 ?
    C11 C12 C13 . . 120.1(4) ?
    C11 C12 H12A . . 119.9 ?
    C13 C12 H12A . . 119.9 ?
    C14 C13 C12 . . 120.8(4) ?
    C14 C13 H13A . . 119.6 ?
    C12 C13 H13A . . 119.6 ?
    C13 C14 C15 . . 120.0(4) ?
    C13 C14 H14A . . 120.0 ?
    C15 C14 H14A . . 120.0 ?
    C10 C15 C14 . . 118.8(3) ?
    C10 C15 C7 . . 118.0(3) ?
    C14 C15 C7 . . 123.2(3) ?
    O1 C16 C8 . . 110.1(2) ?
    O1 C16 H16A . . 109.7 ?
    C8 C16 H16A . . 109.7 ?
    O1 C16 H16B . . 109.7 ?
    C8 C16 H16B . . 109.7 ?
    H16A C16 H16B . . 108.2 ?
    C9 C17 C18 . . 121.6(3) ?
    C9 C17 C19 . . 119.0(3) ?
    C18 C17 C19 . . 58.7(2) ?
    C9 C17 H17A . . 115.3 ?
    C18 C17 H17A . . 115.3 ?
    C19 C17 H17A . . 115.3 ?
    C19 C18 C17 . . 61.3(2) ?
    C19 C18 H18A . . 117.6 ?
    C17 C18 H18A . . 117.6 ?
    C19 C18 H18B . . 117.6 ?
    C17 C18 H18B . . 117.6 ?
    H18A C18 H18B . . 114.7 ?
    C18 C19 C17 . . 60.0(2) ?
    C18 C19 H19A . . 117.8 ?
    C17 C19 H19A . . 117.8 ?
    C18 C19 H19B . . 117.8 ?
    C17 C19 H19B . . 117.8 ?
    H19A C19 H19B . . 114.9 ?
    C35 O2 H2B . . 109.5 ?
    C28 N2 C29 . . 118.9(2) ?
    C25 C20 F2 . . 119.1(3) ?
    C25 C20 C21 . . 122.8(3) ?
    F2 C20 C21 . . 118.1(3) ?
    C20 C21 C22 . . 117.9(3) ?
    C20 C21 H21A . . 121.1 ?
    C22 C21 H21A . . 121.1 ?
    C21 C22 C23 . . 121.2(3) ?
    C21 C22 H22A . . 119.4 ?
    C23 C22 H22A . . 119.4 ?
    C22 C23 C24 . . 118.5(3) ?
    C22 C23 C26 . . 120.8(3) ?
    C24 C23 C26 . . 120.7(3) ?
    C25 C24 C23 . . 120.9(3) ?
    C25 C24 H24A . . 119.5 ?
    C23 C24 H24A . . 119.5 ?
    C20 C25 C24 . . 118.7(3) ?
    C20 C25 H25A . . 120.7 ?
    C24 C25 H25A . . 120.7 ?
    C27 C26 C34 . . 118.7(3) ?
    C27 C26 C23 . . 122.4(3) ?
    C34 C26 C23 . . 118.9(3) ?
    C26 C27 C28 . . 119.3(3) ?
    C26 C27 C35 . . 120.7(3) ?
    C28 C27 C35 . . 119.9(3) ?
    N2 C28 C27 . . 122.6(3) ?
    N2 C28 C36 . . 117.6(3) ?
    C27 C28 C36 . . 119.8(3) ?
    N2 C29 C34 . . 121.9(3) ?
    N2 C29 C30 . . 119.0(3) ?
    C34 C29 C30 . . 119.1(3) ?
    C31 C30 C29 . . 121.0(3) ?
    C31 C30 H30A . . 119.5 ?
    C29 C30 H30A . . 119.5 ?
    C30 C31 C32 . . 120.4(3) ?
    C30 C31 H31A . . 119.8 ?
    C32 C31 H31A . . 119.8 ?
    C33 C32 C31 . . 119.9(3) ?
    C33 C32 H32A . . 120.0 ?
    C31 C32 H32A . . 120.0 ?
    C32 C33 C34 . . 121.2(3) ?
    C32 C33 H33A . . 119.4 ?
    C34 C33 H33A . . 119.4 ?
    C29 C34 C33 . . 118.4(3) ?
    C29 C34 C26 . . 118.6(3) ?
    C33 C34 C26 . . 123.0(3) ?
    O2 C35 C27 . . 113.1(2) ?
    O2 C35 H35A . . 109.0 ?
    C27 C35 H35A . . 109.0 ?
    O2 C35 H35B . . 109.0 ?
    C27 C35 H35B . . 109.0 ?
    H35A C35 H35B . . 107.8 ?
    C28 C36 C37 . . 122.1(3) ?
    C28 C36 C38 . . 120.3(3) ?
    C37 C36 C38 . . 59.0(2) ?
    C28 C36 H36A . . 114.7 ?
    C37 C36 H36A . . 114.7 ?
    C38 C36 H36A . . 114.7 ?
    C38 C37 C36 . . 60.7(2) ?
    C38 C37 H37A . . 117.7 ?
    C36 C37 H37A . . 117.7 ?
    C38 C37 H37B . . 117.7 ?
    C36 C37 H37B . . 117.7 ?
    H37A C37 H37B . . 114.8 ?
    C37 C38 C36 . . 60.4(2) ?
    C37 C38 H38A . . 117.7 ?
    C36 C38 H38A . . 117.7 ?
    C37 C38 H38B . . 117.7 ?
    C36 C38 H38B . . 117.7 ?
    H38A C38 H38B . . 114.9 ?
loop_
    _geom_torsion_atom_site_label_1
    _geom_torsion_atom_site_label_2
    _geom_torsion_atom_site_label_3
    _geom_torsion_atom_site_label_4
    _geom_torsion_site_symmetry_1
    _geom_torsion_site_symmetry_2
    _geom_torsion_site_symmetry_3
    _geom_torsion_site_symmetry_4
    _geom_torsion
    _geom_torsion_publ_flag
    F1 C1 C2 C3 . . . . 178.2(3) ?
    C6 C1 C2 C3 . . . . -2.3(6) ?
    C1 C2 C3 C4 . . . . 0.7(5) ?
    C2 C3 C4 C5 . . . . 1.3(5) ?
    C2 C3 C4 C7 . . . . -176.4(3) ?
    C3 C4 C5 C6 . . . . -1.9(5) ?
    C7 C4 C5 C6 . . . . 175.7(3) ?
    F1 C1 C6 C5 . . . . -178.8(4) ?
    C2 C1 C6 C5 . . . . 1.7(6) ?
    C4 C5 C6 C1 . . . . 0.5(6) ?
    C5 C4 C7 C8 . . . . -107.4(4) ?
    C3 C4 C7 C8 . . . . 70.2(4) ?
    C5 C4 C7 C15 . . . . 74.9(4) ?
    C3 C4 C7 C15 . . . . -107.6(3) ?
    C15 C7 C8 C9 . . . . 2.3(4) ?
    C4 C7 C8 C9 . . . . -175.5(3) ?
    C15 C7 C8 C16 . . . . -175.6(3) ?
    C4 C7 C8 C16 . . . . 6.6(4) ?
    C10 N1 C9 C8 . . . . -1.6(5) ?
    C10 N1 C9 C17 . . . . 178.9(3) ?
    C7 C8 C9 N1 . . . . -0.2(5) ?
    C16 C8 C9 N1 . . . . 177.7(3) ?
    C7 C8 C9 C17 . . . . 179.3(3) ?
    C16 C8 C9 C17 . . . . -2.7(4) ?
    C9 N1 C10 C11 . . . . 179.2(3) ?
    C9 N1 C10 C15 . . . . 1.3(5) ?
    N1 C10 C11 C12 . . . . 180.0(3) ?
    C15 C10 C11 C12 . . . . -2.0(5) ?
    C10 C11 C12 C13 . . . . 1.5(6) ?
    C11 C12 C13 C14 . . . . -0.7(6) ?
    C12 C13 C14 C15 . . . . 0.3(5) ?
    N1 C10 C15 C14 . . . . 179.5(3) ?
    C11 C10 C15 C14 . . . . 1.6(5) ?
    N1 C10 C15 C7 . . . . 0.8(5) ?
    C11 C10 C15 C7 . . . . -177.2(3) ?
    C13 C14 C15 C10 . . . . -0.8(5) ?
    C13 C14 C15 C7 . . . . 177.9(3) ?
    C8 C7 C15 C10 . . . . -2.5(4) ?
    C4 C7 C15 C10 . . . . 175.3(3) ?
    C8 C7 C15 C14 . . . . 178.8(3) ?
    C4 C7 C15 C14 . . . . -3.4(4) ?
    C7 C8 C16 O1 . . . . -106.7(3) ?
    C9 C8 C16 O1 . . . . 75.4(3) ?
    N1 C9 C17 C18 . . . . 25.2(5) ?
    C8 C9 C17 C18 . . . . -154.4(3) ?
    N1 C9 C17 C19 . . . . -43.9(5) ?
    C8 C9 C17 C19 . . . . 136.5(3) ?
    C9 C17 C18 C19 . . . . -107.0(4) ?
    C9 C17 C19 C18 . . . . 111.4(4) ?
    C25 C20 C21 C22 . . . . -1.5(6) ?
    F2 C20 C21 C22 . . . . 178.6(3) ?
    C20 C21 C22 C23 . . . . 0.0(5) ?
    C21 C22 C23 C24 . . . . 1.2(5) ?
    C21 C22 C23 C26 . . . . -176.9(3) ?
    C22 C23 C24 C25 . . . . -1.2(5) ?
    C26 C23 C24 C25 . . . . 176.9(3) ?
    F2 C20 C25 C24 . . . . -178.5(3) ?
    C21 C20 C25 C24 . . . . 1.5(6) ?
    C23 C24 C25 C20 . . . . -0.1(6) ?
    C22 C23 C26 C27 . . . . -75.3(4) ?
    C24 C23 C26 C27 . . . . 106.6(4) ?
    C22 C23 C26 C34 . . . . 103.1(3) ?
    C24 C23 C26 C34 . . . . -75.0(4) ?
    C34 C26 C27 C28 . . . . -0.4(4) ?
    C23 C26 C27 C28 . . . . 178.0(3) ?
    C34 C26 C27 C35 . . . . -179.1(3) ?
    C23 C26 C27 C35 . . . . -0.7(4) ?
    C29 N2 C28 C27 . . . . 0.1(4) ?
    C29 N2 C28 C36 . . . . -179.3(3) ?
    C26 C27 C28 N2 . . . . 0.0(4) ?
    C35 C27 C28 N2 . . . . 178.7(3) ?
    C26 C27 C28 C36 . . . . 179.4(3) ?
    C35 C27 C28 C36 . . . . -1.9(4) ?
    C28 N2 C29 C34 . . . . 0.1(4) ?
    C28 N2 C29 C30 . . . . -178.3(3) ?
    N2 C29 C30 C31 . . . . 179.0(3) ?
    C34 C29 C30 C31 . . . . 0.6(5) ?
    C29 C30 C31 C32 . . . . -0.7(5) ?
    C30 C31 C32 C33 . . . . 0.2(5) ?
    C31 C32 C33 C34 . . . . 0.3(5) ?
    N2 C29 C34 C33 . . . . -178.4(3) ?
    C30 C29 C34 C33 . . . . -0.1(4) ?
    N2 C29 C34 C26 . . . . -0.4(4) ?
    C30 C29 C34 C26 . . . . 177.9(3) ?
    C32 C33 C34 C29 . . . . -0.4(4) ?
    C32 C33 C34 C26 . . . . -178.3(3) ?
    C27 C26 C34 C29 . . . . 0.6(4) ?
    C23 C26 C34 C29 . . . . -177.9(2) ?
    C27 C26 C34 C33 . . . . 178.5(3) ?
    C23 C26 C34 C33 . . . . 0.0(4) ?
    C26 C27 C35 O2 . . . . 111.6(3) ?
    C28 C27 C35 O2 . . . . -67.0(3) ?
    N2 C28 C36 C37 . . . . -29.2(4) ?
    C27 C28 C36 C37 . . . . 151.3(3) ?
    N2 C28 C36 C38 . . . . 41.0(4) ?
    C27 C28 C36 C38 . . . . -138.4(3) ?
    C28 C36 C37 C38 . . . . 108.6(3) ?
    C28 C36 C38 C37 . . . . -111.5(3) ?
loop_
    _geom_hbond_atom_site_label_D
    _geom_hbond_atom_site_label_H
    _geom_hbond_atom_site_label_A
    _geom_hbond_site_symmetry_A
    _geom_hbond_distance_DH
    _geom_hbond_distance_HA
    _geom_hbond_distance_DA
    _geom_hbond_angle_DHA
    O1 H1A N2 3_567 0.85 2.0390 2.849(3) 159
    O2 H2B O1 1_455 0.82 2.0990 2.909(3) 170
    C30 H30A O1 3_567 0.93 2.5700 3.307(3) 136
    C37 H37B O1 3_567 0.97 2.5860 3.372(4) 138
    C36 H36A O2 . 0.98 2.4920 3.117(4) 121
    C17 H17A O1 . 0.98 2.5520 3.168(4) 121
    C12 H12A O2 4_575 0.93 2.423 3.318(5) 161
data_global
_journal_date_recd_electronic     2010-09-26
_journal_date_accepted     2010-10-26
_journal_name_full     'Acta Crystallographica, Section E'
_journal_year     2010
_journal_volume     66
_journal_issue     11
_journal_page_first     o2987
_journal_page_last     o2987
_journal_paper_category     QO
_journal_coeditor_code     PV2333
_publ_contact_author_name     'Sun, Hongshun'
_publ_contact_author_address
;
Department of Applied Chemistry
Nanjing College of Chemical Technology
Geguan Road No. 265 Nanjing
Nanjing 210048
People's Republic of China
;
_publ_contact_author_email     njutshs@126.com
_publ_contact_author_fax     '86 25 58370621'
_publ_contact_author_phone     '86 25 58370534'
_publ_section_title
;
[2-Cyclopropyl-4-(4-fluorophenyl)quinolin-3-yl]methanol
;
loop_
    _publ_author_name
    _publ_author_address
    'Sun, Hongshun'
;
Department of Applied Chemistry
Nanjing College of Chemical Technology
Geguan Road No. 265 Nanjing
Nanjing 210048
People's Republic of China
;
    'Xu, Hong'
;
Department of Chemical Engineering
Nanjing College of Chemical Technology
Geguan Road No. 265 Nanjing
Nanjing 210048
People's Republic of China
;
    'Li, Yu-Long'
;
Department of Applied Chemistry
Nanjing College of Chemical Technology
Geguan Road No. 265 Nanjing
Nanjing 210048
People's Republic of China
;
