# Supplementary material for: [2-Cyclo­propyl-4-(4-fluoro­phenyl)quinolin-3-yl]methanol
Source: Acta Crystallogr Sect E Struct Rep Online. 2010 Oct 31;66(Pt 11):o2987. doi: 10.1107/S1600536810043588 (PMC3009308; doi:10.1107/S1600536810043588)
Supplement: Supplementary file 2 [file e-66-o2987-Isup2.hkl]

# 
# h,k,l, Fc-squared, Fo-squared, sigma(Fo-squared) and status flag 
# 
data_I
_shelx_title ' X in P2(1)/c' 
_shelx_refln_list_code          4 
_shelx_F_calc_maximum      327.15 
_exptl_crystal_F_000      1232.00 
_reflns_d_resolution_high  0.8327 
 
loop_ 
 _symmetry_equiv_pos_as_xyz 
 'x, y, z' 
 '-x, y+1/2, -z+1/2' 
 '-x, -y, -z' 
 'x, -y-1/2, z-1/2' 
 
_cell_length_a    10.0690 
_cell_length_b    24.6830 
_cell_length_c    13.2750 
_cell_angle_alpha  90.000 
_cell_angle_beta  111.970 
_cell_angle_gamma  90.000 
 
_shelx_F_squared_multiplier     1.000 
 
loop_ 
 _refln_index_h 
 _refln_index_k 
 _refln_index_l 
 _refln_F_squared_calc 
 _refln_F_squared_meas 
 _refln_F_squared_sigma 
 _refln_observed_status 
   1   0   0       21.23       47.74      2.07 o 
   2   0   0       11.34       28.46      3.74 o 
   3   0   0     1265.55     1311.83     16.49 o 
   4   0   0       16.55       15.82      6.68 o 
   5   0   0     1724.24     1773.71     25.90 o 
   6   0   0       45.94       30.69      9.70 o 
   7   0   0      574.41      585.97     21.32 o 
   8   0   0        0.93       13.91     12.64 o 
   9   0   0        4.66       14.94     13.67 o 
  10   0   0       19.11       10.49     15.42 o 
  11   0   0       17.02       11.13     17.09 o 
   1   1   0      352.61      289.49      4.61 o 
   2   1   0      556.95      525.12      8.87 o 
   3   1   0      123.29      110.55      6.77 o 
   4   1   0     1118.69     1115.70     18.47 o 
   5   1   0      290.48      276.40     12.36 o 
   6   1   0       45.45       50.49     10.42 o 
   7   1   0        7.74       14.62     10.89 o 
   8   1   0      183.08      153.59     16.79 o 
   9   1   0        5.75        3.26     13.67 o 
  10   1   0        4.98       21.78     14.23 o 
  11   1   0        0.03      -10.33     15.90 o 
   0   2   0     1022.48      904.79      6.79 o 
   1   2   0    17849.68    18760.67    198.95 o 
   2   2   0     4316.44     4188.64     25.12 o 
   3   2   0     1469.05     1440.05     17.84 o 
   4   2   0     2175.99     2209.20     25.33 o 
   5   2   0      518.89      526.46     16.14 o 
   6   2   0      125.94      147.92     12.09 o 
   7   2   0        0.04        9.06     10.33 o 
   8   2   0        8.13       -1.67     13.83 o 
   9   2   0       18.08       19.55     13.43 o 
  10   2   0       14.33        6.04     15.66 o 
  11   2   0        5.10       22.41     15.82 o 
   1   3   0      214.78      182.72      4.72 o 
   2   3   0     8139.85     7549.27    149.08 o 
   3   3   0     1961.44     1804.19     20.09 o 
   4   3   0      459.53      477.26     13.51 o 
   5   3   0      336.98      309.93     13.32 o 
   6   3   0     1215.00     1231.15     25.30 o 
   7   3   0      202.36      237.29     15.36 o 
   8   3   0       87.52       66.09     15.51 o 
   9   3   0      130.33      105.71     17.58 o 
  10   3   0       33.01       34.74     16.85 o 
  11   3   0        0.78       -5.17     16.53 o 
   0   4   0        1.96       -2.78      2.78 o 
   1   4   0        0.08        1.75      3.26 o 
   2   4   0     6038.66     5975.11     32.84 o 
   3   4   0      656.50      570.33     12.45 o 
   4   4   0        8.14        1.59      6.44 o 
   5   4   0      437.44      458.08     15.49 o 
   6   4   0       43.09       41.66     10.65 o 
   7   4   0        4.15        0.00     11.21 o 
   8   4   0       65.02       49.62     14.79 o 
   9   4   0       13.43       19.16     13.91 o 
  10   4   0        0.17       11.44     15.74 o 
  11   4   0        2.38       -2.62     16.45 o 
   1   5   0     2812.85     2558.14     19.33 o 
   2   5   0     1353.41     1301.26     16.22 o 
   3   5   0     6310.75     6154.71     39.42 o 
   4   5   0      228.85      243.79     11.00 o 
   5   5   0      360.49      344.66     14.76 o 
   6   5   0      731.97      737.54     21.75 o 
   7   5   0      186.02      178.76     15.44 o 
   8   5   0       33.69       36.33     12.96 o 
   9   5   0        2.12      -10.01     14.39 o 
  10   5   0        7.87      -17.09     17.09 o 
  11   5   0       36.91       44.68     17.49 o 
   0   6   0    14224.39    13425.40    206.82 o 
   1   6   0      476.86      470.03     10.28 o 
   2   6   0     5894.69     5863.21     35.61 o 
   3   6   0      719.23      687.51     14.37 o 
   4   6   0        9.90       16.06      7.07 o 
   5   6   0      259.81      229.40     12.91 o 
   6   6   0      144.00      138.54     13.77 o 
   7   6   0       14.09       31.16     12.56 o 
   8   6   0        3.78       21.70     12.64 o 
   9   6   0        0.93        4.05     14.47 o 
  10   6   0        5.27        5.40     15.34 o 
   1   7   0    13381.37    12764.75    220.47 o 
   2   7   0      112.66      112.34      7.09 o 
   3   7   0      171.42      164.57      9.00 o 
   4   7   0      160.17      180.58     10.19 o 
   5   7   0       26.69       21.70      9.22 o 
   6   7   0       11.81        8.27     10.97 o 
   7   7   0      404.55      349.14     19.45 o 
   8   7   0       54.30       54.86     14.15 o 
   9   7   0        0.95        4.85     12.95 o 
  10   7   0       49.33       51.12     17.49 o 
   0   8   0     1993.66     1906.67     20.14 o 
   1   8   0     1319.61     1272.36     16.89 o 
   2   8   0     1229.50     1239.66     18.20 o 
   3   8   0      120.10      135.00      8.91 o 
   4   8   0      192.72      207.46     11.15 o 
   5   8   0        1.94        8.42      9.30 o 
   6   8   0       42.42       44.52     11.93 o 
   7   8   0      177.99      181.84     15.92 o 
   8   8   0      143.73      123.39     16.63 o 
   9   8   0       72.38       72.59     16.38 o 
  10   8   0       75.55       82.13     18.45 o 
   1   9   0      348.84      341.61     10.47 o 
   2   9   0      165.16      155.72      8.68 o 
   3   9   0       12.32        7.23      7.23 o 
   4   9   0        3.14       -7.79      7.79 o 
   5   9   0       84.74       78.82     11.77 o 
   6   9   0     2111.17     2064.31     35.30 o 
   7   9   0       58.74       53.91     14.31 o 
   8   9   0      101.61       90.66     16.22 o 
   9   9   0       15.26       17.09     14.78 o 
  10   9   0        0.00        9.70     17.96 o 
   0  10   0     1503.74     1605.33     21.09 o 
   1  10   0       61.36       52.02      7.40 o 
   2  10   0      103.59      104.17      8.12 o 
   3  10   0      193.45      197.37     10.67 o 
   4  10   0      137.53      130.84     10.19 o 
   5  10   0        7.14        2.07     10.09 o 
   6  10   0     1083.26     1108.76     27.33 o 
   7  10   0      225.91      216.28     18.47 o 
   8  10   0       19.60       21.62     13.91 o 
   9  10   0       35.12       17.41     15.82 o 
  10  10   0        3.11        8.27     16.45 o 
   1  11   0     1126.35     1046.43     18.37 o 
   2  11   0      441.54      453.81     13.98 o 
   3  11   0      118.86      154.46     10.66 o 
   4  11   0      188.24      180.73     12.10 o 
   5  11   0       72.45       92.73     11.45 o 
   6  11   0      218.57      189.39     15.92 o 
   7  11   0      273.88      279.40     19.19 o 
   8  11   0        4.44        9.78     14.31 o 
   9  11   0       36.49       58.59     15.18 o 
  10  11   0        5.45       -5.88     16.29 o 
   0  12   0     3063.84     3251.27     33.24 o 
   1  12   0     2526.93     2641.33     30.57 o 
   2  12   0        4.71        9.54      7.63 o 
   3  12   0       61.49       51.77      9.15 o 
   4  12   0       58.24       51.37     10.34 o 
   5  12   0       17.20       10.89     11.45 o 
   6  12   0       10.11       -4.61     13.59 o 
   7  12   0      361.95      354.44     21.11 o 
   8  12   0       10.60       11.37     14.47 o 
   9  12   0        2.24      -12.16     14.86 o 
  10  12   0        0.31      -16.29     17.25 o 
   1  13   0       18.51      -10.49     10.49 o 
   2  13   0      663.59      667.03     17.92 o 
   3  13   0       98.83      121.87     11.14 o 
   4  13   0       90.22      109.68     12.57 o 
   5  13   0       18.36        9.94     11.61 o 
   6  13   0      626.75      634.72     24.51 o 
   7  13   0       99.52      110.07     16.70 o 
   8  13   0        0.01       24.80     14.07 o 
   9  13   0       11.15       13.99     15.26 o 
  10  13   0        4.16        1.75     16.21 o 
   0  14   0     2033.11     1809.63     27.33 o 
   1  14   0      790.43      876.13     20.59 o 
   2  14   0       71.88       79.21     11.21 o 
   3  14   0      121.08      125.07     12.97 o 
   4  14   0        7.15        6.20     11.21 o 
   5  14   0        9.96       -4.45     12.40 o 
   6  14   0     1528.88     1589.88     34.69 o 
   7  14   0       32.59       37.12     14.63 o 
   8  14   0       71.50       97.80     15.82 o 
   9  14   0       48.53       27.11     16.54 o 
   1  15   0      670.20      824.60     20.31 o 
   2  15   0      128.93      119.83     12.02 o 
   3  15   0      127.64      122.37     12.89 o 
   4  15   0      170.59      172.38     15.20 o 
   5  15   0       93.52       87.88     15.11 o 
   6  15   0     1433.90     1550.25     33.94 o 
   7  15   0       36.93       39.11     15.02 o 
   8  15   0       55.69       84.75     16.30 o 
   9  15   0        0.13      -14.86     14.86 o 
   0  16   0        3.36       -9.86      9.86 o 
   1  16   0       15.91      149.76     13.20 o 
   2  16   0      761.84      752.46     22.08 o 
   3  16   0       30.40       30.37     12.00 o 
   4  16   0      178.16      153.20     16.08 o 
   5  16   0      116.32       99.19     16.54 o 
   6  16   0       37.05       29.02     16.69 o 
   7  16   0       35.97       33.71     15.18 o 
   8  16   0       76.68      110.84     16.94 o 
   9  16   0        0.87        5.01     15.82 o 
   1  17   0        6.12      -11.05     11.05 o 
   2  17   0      108.60       98.40     14.00 o 
   3  17   0       11.46       -6.76     12.40 o 
   4  17   0      279.43      271.73     18.00 o 
   5  17   0       38.14       53.10     15.26 o 
   6  17   0       78.92       77.61     16.94 o 
   7  17   0       34.20       30.76     15.74 o 
   8  17   0       22.77       27.26     15.74 o 
   9  17   0        4.31       24.24     15.42 o 
   0  18   0      300.89      277.25     15.61 o 
   1  18   0       11.40      -15.82     15.82 o 
   2  18   0        5.11        6.76     11.05 o 
   3  18   0      160.28      142.19     14.72 o 
   4  18   0       24.71       42.77     12.80 o 
   5  18   0       36.81       20.91     13.83 o 
   6  18   0       49.16       49.93     14.55 o 
   7  18   0      173.86      194.76     20.37 o 
   8  18   0        9.50        8.03     15.74 o 
   1  19   0       83.11       96.71     15.51 o 
   2  19   0       69.31       54.15     12.96 o 
   3  19   0       11.65       25.83     12.32 o 
   4  19   0       87.84      103.46     15.03 o 
   5  19   0        5.59       21.94     13.51 o 
   6  19   0       43.05       38.40     15.50 o 
   7  19   0        6.64        7.55     16.06 o 
   8  19   0        7.57       38.23     15.74 o 
   0  20   0       30.78       35.30     12.32 o 
   1  20   0      173.12       40.98     22.68 o 
   2  20   0       22.74       18.44     13.51 o 
   3  20   0        1.45       -7.39     12.80 o 
   4  20   0        0.75      -13.51     13.51 o 
   5  20   0        9.61        3.26     15.74 o 
   6  20   0      178.72      208.21     21.08 o 
   7  20   0       38.79       25.84     17.81 o 
   8  20   0       97.47       98.13     20.20 o 
   1  21   0       54.43      -24.09     24.09 o 
   2  21   0      121.66      122.42     16.15 o 
   3  21   0       25.24       23.45     13.51 o 
   4  21   0      101.43      102.43     15.83 o 
   5  21   0      199.40      203.07     20.61 o 
   6  21   0      326.65      333.07     24.05 o 
   7  21   0       27.62       42.29     17.41 o 
   0  22   0        6.61       12.88     12.56 o 
   1  22   0       15.39      -18.04     18.04 o 
   2  22   0       74.26       27.35     19.24 o 
   3  22   0       11.69       15.26     13.75 o 
   4  22   0       67.87       42.38     16.38 o 
   5  22   0      218.22      175.15     21.57 o 
   6  22   0       38.47       -3.10     19.40 o 
   7  22   0      135.40      144.51     21.39 o 
   1  23   0       39.97      -24.33     24.33 o 
   2  23   0        1.11      -19.23     19.23 o 
   3  23   0        2.76       -4.69     14.07 o 
   4  23   0       16.77       45.23     14.86 o 
   5  23   0      103.20       98.77     19.64 o 
   6  23   0        4.07        7.31     17.80 o 
   7  23   0      114.01      116.82     21.39 o 
   0  24   0      193.64      177.45     19.50 o 
   1  24   0      166.91       58.32     24.11 o 
   2  24   0       97.36       86.84     17.89 o 
   3  24   0       44.24       45.08     16.06 o 
   4  24   0        1.39        0.72     15.10 o 
   5  24   0       60.60       52.87     19.16 o 
   6  24   0        4.38      -19.79     19.79 o 
   1  25   0      132.04      -27.36     27.36 o 
   2  25   0       29.05      -23.13     23.13 o 
   3  25   0        0.33      -17.09     17.09 o 
   4  25   0       28.71       57.55     16.69 o 
   5  25   0       82.56      103.13     18.53 o 
   6  25   0       40.87       51.12     19.16 o 
   0  26   0        6.26      -15.90     15.90 o 
   1  26   0        8.72      -25.28     25.28 o 
   2  26   0       25.13       -8.27     18.76 o 
   3  26   0       11.05        3.89     15.10 o 
   4  26   0       38.89       65.27     17.33 o 
   5  26   0       36.23       25.04     19.00 o 
   1  27   0        1.43      -17.25     17.25 o 
   2  27   0       21.98      -19.55     19.55 o 
   3  27   0        2.38      -17.41     17.41 o 
   4  27   0       23.77       19.63     19.32 o 
   0  28   0        0.43       13.03     15.10 o 
   1  28   0       27.52       26.95     16.30 o 
   2  28   0        7.35      -18.92     18.92 o 
   3  28   0       37.84       41.26     18.68 o 
   1  29   0        6.48      -20.74     20.74 o 
   2  29   0       19.02       28.85     16.77 o 
 -11   1   1        3.57       -1.67     15.82 o 
 -10   1   1        0.01      -15.66     15.66 o 
  -9   1   1      290.46      262.60     19.35 o 
  -8   1   1       86.15       77.22     14.31 o 
  -7   1   1      322.72      353.71     17.77 o 
  -6   1   1      940.24      902.24     21.73 o 
  -5   1   1      121.94      163.95     10.03 o 
  -4   1   1      800.17      808.26     15.51 o 
  -3   1   1     4059.95     3862.10     27.54 o 
  -2   1   1     5993.77     5487.84    114.88 o 
  -1   1   1        2.52       48.41      2.23 o 
   0   1   1     3817.05     3560.09    101.89 o 
   1   1   1     1312.10     1229.38     11.12 o 
   2   1   1      527.01      540.58     10.21 o 
   3   1   1       19.72       23.29      5.64 o 
   4   1   1      359.28      368.00     12.45 o 
   5   1   1       37.03       40.39      8.59 o 
   6   1   1        0.24      -10.25     10.25 o 
   7   1   1       88.63       60.92     14.63 o 
   8   1   1       18.12       28.14     13.59 o 
   9   1   1      161.94      161.26     18.54 o 
  10   1   1       21.53       25.04     15.74 o 
 -11   2   1       19.42       23.29     15.74 o 
 -10   2   1       65.34       69.65     16.46 o 
  -9   2   1       20.00       17.57     13.51 o 
  -8   2   1        9.27       18.84     12.24 o 
  -7   2   1      959.90      942.76     24.11 o 
  -6   2   1      190.57      176.99     12.82 o 
  -5   2   1      177.28      209.52     10.83 o 
  -4   2   1     4163.98     4060.46     33.23 o 
  -3   2   1     4214.87     4415.36     29.96 o 
  -2   2   1     1009.59      941.00     11.42 o 
  -1   2   1      174.19      148.74      3.76 o 
   0   2   1    14518.63    14681.45    170.33 o 
   1   2   1     6534.62     5924.23    112.38 o 
   2   2   1      129.62      119.70      6.06 o 
   3   2   1     1096.57     1062.27     16.48 o 
   4   2   1     3787.34     3836.96     34.96 o 
   5   2   1       47.03       63.69      8.67 o 
   6   2   1       18.50       31.64     10.65 o 
   7   2   1      740.19      700.60     24.37 o 
   8   2   1       38.27       40.62     14.55 o 
   9   2   1      139.57      135.23     18.30 o 
  10   2   1       15.94       10.97     16.37 o 
 -11   3   1       58.57       45.95     17.73 o 
 -10   3   1        5.66       -4.37     15.02 o 
  -9   3   1       44.04       17.09     15.66 o 
  -8   3   1       60.91       75.38     13.60 o 
  -7   3   1      531.61      514.39     20.43 o 
  -6   3   1       15.26        6.52      8.98 o 
  -5   3   1     1874.56     1905.31     26.60 o 
  -4   3   1      195.81      206.95      9.40 o 
  -3   3   1     2370.15     2199.51     21.67 o 
  -2   3   1    13000.42    12785.20    195.88 o 
  -1   3   1     2600.61     2493.39     16.06 o 
   0   3   1       50.39       40.32      1.89 o 
   1   3   1        0.09       -3.34      3.34 o 
   2   3   1     1575.74     1537.50     16.71 o 
   3   3   1      376.32      367.89     10.71 o 
   4   3   1      504.76      550.55     14.55 o 
   5   3   1      583.13      583.35     17.51 o 
   6   3   1       77.63       79.77     11.29 o 
   7   3   1       27.89       41.50     13.04 o 
   8   3   1       75.79       77.05     15.03 o 
   9   3   1       80.07      101.62     16.94 o 
  10   3   1       92.40       50.49     18.29 o 
 -11   4   1        0.77       -5.01     15.82 o 
 -10   4   1        3.43      -14.54     14.54 o 
  -9   4   1       93.54       75.23     16.06 o 
  -8   4   1        0.70        8.74     12.08 o 
  -7   4   1       55.75       51.29     12.48 o 
  -6   4   1      887.02      879.40     22.19 o 
  -5   4   1       70.37       71.50      9.23 o 
  -4   4   1      174.02      182.58      9.24 o 
  -3   4   1     2966.43     2780.06     24.99 o 
  -2   4   1    10911.96    10520.32    183.90 o 
  -1   4   1      634.05      566.79      8.66 o 
   0   4   1      659.80      648.49     17.31 o 
   1   4   1     9355.47     8470.35    153.85 o 
   2   4   1     1291.74     1157.16     14.97 o 
   3   4   1      841.88      791.31     15.20 o 
   4   4   1      230.51      208.39     11.00 o 
   5   4   1     1585.18     1755.05     27.27 o 
   6   4   1       46.50       46.67     11.05 o 
   7   4   1      533.34      539.20     21.86 o 
   8   4   1       18.67        9.54     13.51 o 
   9   4   1      363.71      397.05     23.50 o 
  10   4   1       12.25       67.48     16.37 o 
 -11   5   1       49.92       17.81     18.76 o 
 -10   5   1       11.19      -11.13     15.50 o 
  -9   5   1        0.25      -13.59     13.59 o 
  -8   5   1       43.74       47.78     13.75 o 
  -7   5   1       35.95       59.63     12.56 o 
  -6   5   1      931.02     1017.85     22.44 o 
  -5   5   1       41.20       29.98      9.06 o 
  -4   5   1       98.25      106.87      8.51 o 
  -3   5   1        7.74        3.58      5.56 o 
  -2   5   1     1760.83     1707.84     17.92 o 
  -1   5   1     8510.96     7843.86    147.27 o 
   0   5   1     3051.43     3179.86     76.57 o 
   1   5   1     4166.42     3957.19     25.85 o 
   2   5   1      764.33      734.69     13.13 o 
   3   5   1      463.92      469.26     12.40 o 
   4   5   1        9.01       -7.79      7.79 o 
   5   5   1     1019.40     1105.03     22.63 o 
   6   5   1      295.73      303.54     15.93 o 
   7   5   1       29.47       29.10     12.72 o 
   8   5   1      162.88      154.99     16.87 o 
   9   5   1      144.40       97.84     17.98 o 
  10   5   1        0.86        9.62     16.53 o 
 -11   6   1      163.26      167.76     21.80 o 
 -10   6   1        2.68      -15.26     15.26 o 
  -9   6   1       32.41       26.07     14.31 o 
  -8   6   1        7.64        0.56     12.96 o 
  -7   6   1        6.24       -2.86     11.45 o 
  -6   6   1       11.24        2.46     10.02 o 
  -5   6   1      672.60      679.19     17.60 o 
  -4   6   1      103.64      106.55      8.83 o 
  -3   6   1        8.46       10.81      5.96 o 
  -2   6   1     2976.24     3016.09     24.84 o 
  -1   6   1     4736.51     4493.42     28.22 o 
   0   6   1     5777.24     5458.18    109.03 o 
   1   6   1     4545.69     4184.13     28.46 o 
   2   6   1      190.59      198.74      8.45 o 
   3   6   1      665.89      741.07     15.63 o 
   4   6   1       88.97       75.26      9.23 o 
   5   6   1       34.56       32.52      9.62 o 
   6   6   1      262.90      210.82     15.45 o 
   7   6   1        5.62       14.78     12.64 o 
   8   6   1       38.79       29.41     13.99 o 
   9   6   1        6.63       16.93     15.26 o 
  10   6   1       65.44       77.68     20.12 o 
 -11   7   1       16.02       37.20     17.25 o 
 -10   7   1       17.70       22.81     15.82 o 
  -9   7   1       72.15       84.20     15.66 o 
  -8   7   1       20.50       29.25     12.64 o 
  -7   7   1        4.43       28.61     11.76 o 
  -6   7   1        0.45        5.48     10.25 o 
  -5   7   1       55.63       44.85      9.22 o 
  -4   7   1       18.48       18.52      7.47 o 
  -3   7   1        4.92        5.56      5.72 o 
  -2   7   1     2849.22     2638.88     24.43 o 
  -1   7   1     4738.27     4377.44     29.57 o 
   0   7   1    24167.62    24072.19    223.90 o 
   1   7   1    32829.21    33102.69    399.75 o 
   2   7   1      541.19      462.09     12.02 o 
   3   7   1     1636.60     1585.48     22.46 o 
   4   7   1      468.48      456.61     15.10 o 
   5   7   1      409.58      479.67     16.99 o 
   6   7   1      319.19      343.10     17.61 o 
   7   7   1      406.91      387.05     20.56 o 
   8   7   1        5.02      -14.31     14.31 o 
   9   7   1      166.47      189.34     18.62 o 
  10   7   1       60.55       74.50     17.17 o 
 -11   8   1       16.99       21.06     17.73 o 
 -10   8   1       35.11       52.39     17.01 o 
  -9   8   1       19.79       33.70     14.78 o 
  -8   8   1        1.20       -3.50     12.72 o 
  -7   8   1       47.14       32.36     13.20 o 
  -6   8   1      421.50      427.49     17.79 o 
  -5   8   1      301.28      249.48     13.39 o 
  -4   8   1       35.65       27.51      7.55 o 
  -3   8   1      538.96      530.18     13.36 o 
  -2   8   1     1463.53     1336.12     18.92 o 
  -1   8   1      489.80      417.11     11.30 o 
   0   8   1      472.12      486.56      8.02 o 
   1   8   1        8.59        0.79      7.07 o 
   2   8   1     5771.88     5803.54     39.78 o 
   3   8   1      124.62      104.83      8.76 o 
   4   8   1      584.60      560.34     17.43 o 
   5   8   1      459.47      463.71     17.72 o 
   6   8   1      125.71      134.05     13.92 o 
   7   8   1      109.89      104.67     15.43 o 
   8   8   1       13.60        4.45     14.07 o 
   9   8   1        7.98       24.72     14.86 o 
  10   8   1        6.24       -6.68     17.64 o 
 -10   9   1       21.72       44.67     15.50 o 
  -9   9   1       25.93       40.54     13.75 o 
  -8   9   1        3.82        1.19     13.67 o 
  -7   9   1      186.22      169.04     16.63 o 
  -6   9   1        0.02       12.08     10.89 o 
  -5   9   1        0.18       19.55      8.50 o 
  -4   9   1      352.94      332.89     13.56 o 
  -3   9   1      322.83      321.06     11.73 o 
  -2   9   1      956.35      951.87     16.91 o 
  -1   9   1     3427.17     3328.65     29.04 o 
   0   9   1      777.33      709.07      9.86 o 
   1   9   1      369.60      328.37     10.87 o 
   2   9   1       66.37       56.08      8.03 o 
   3   9   1      523.01      508.34     15.11 o 
   4   9   1     2072.02     2112.74     29.59 o 
   5   9   1      172.40      171.92     14.65 o 
   6   9   1      425.10      409.75     19.14 o 
   7   9   1      155.58      157.45     15.75 o 
   8   9   1       49.32       16.85     14.87 o 
   9   9   1       26.83       48.89     16.22 o 
  10   9   1      159.86      143.26     22.19 o 
 -10  10   1       40.86       23.93     17.01 o 
  -9  10   1        5.01      -15.42     15.42 o 
  -8  10   1       19.41       26.39     13.91 o 
  -7  10   1       29.16       27.82     13.43 o 
  -6  10   1       10.08       15.74     11.37 o 
  -5  10   1      124.44      111.07     11.93 o 
  -4  10   1      122.15      116.58      9.79 o 
  -3  10   1        3.66        7.23      6.52 o 
  -2  10   1       30.88       30.53     11.85 o 
  -1  10   1     1080.66     1183.61     19.19 o 
   0  10   1     1032.08      992.63     14.10 o 
   1  10   1      188.29      191.93      9.64 o 
   2  10   1        4.19        5.64      6.99 o 
   3  10   1        9.97       -1.59      7.87 o 
   4  10   1       50.88       54.47     10.81 o 
   5  10   1       80.21       88.44     12.09 o 
   6  10   1       20.78       22.18     12.72 o 
   7  10   1        2.16       21.38     11.84 o 
   8  10   1      116.22      104.75     15.91 o 
   9  10   1        0.14        1.51     15.42 o 
  10  10   1        0.14        0.87     16.93 o 
 -10  11   1       10.08      -17.09     17.09 o 
  -9  11   1        8.45       24.40     14.70 o 
  -8  11   1      141.38      143.82     17.26 o 
  -7  11   1        9.97       10.49     13.35 o 
  -6  11   1        7.40        4.37     11.68 o 
  -5  11   1      122.24      122.92     13.13 o 
  -4  11   1      130.57      149.37     10.82 o 
  -3  11   1       34.41       34.74      8.35 o 
  -2  11   1      290.47      385.82     13.16 o 
  -1  11   1     2179.05     2184.17     26.93 o 
   0  11   1        0.63       -5.19      5.19 o 
   1  11   1      648.23      611.62     15.86 o 
   2  11   1       51.57       46.52      8.67 o 
   3  11   1        0.62       12.08      7.95 o 
   4  11   1        6.74       26.47      9.06 o 
   5  11   1      510.26      547.61     19.87 o 
   6  11   1      604.53      551.19     22.75 o 
   7  11   1      198.16      197.28     17.75 o 
   8  11   1       35.16       33.94     15.26 o 
   9  11   1       13.69       47.05     14.55 o 
  10  11   1        4.74        6.99     16.05 o 
 -10  12   1        1.54       17.41     16.61 o 
  -9  12   1       26.44       44.83     15.82 o 
  -8  12   1      260.70      266.04     21.02 o 
  -7  12   1      317.59      326.64     20.31 o 
  -6  12   1        2.12       -7.47     12.48 o 
  -5  12   1      195.81      164.55     13.61 o 
  -4  12   1      128.05      145.30     12.02 o 
  -3  12   1      183.43      154.31     11.15 o 
  -2  12   1     1408.89     1280.18     28.00 o 
  -1  12   1     3109.41     3303.67     34.80 o 
   0  12   1     2458.92     2557.75     21.00 o 
   1  12   1     2954.63     2874.83     32.09 o 
   2  12   1     1387.69     1373.91     23.30 o 
   3  12   1       89.56       84.95     10.74 o 
   4  12   1      231.70      228.95     14.18 o 
   5  12   1      138.61      119.27     14.08 o 
   6  12   1      317.97      301.26     20.07 o 
   7  12   1        9.79        7.39     14.15 o 
   8  12   1        6.66        8.35     14.70 o 
   9  12   1        6.40       18.92     15.10 o 
 -10  13   1       16.46       32.27     16.45 o 
  -9  13   1        0.83       -5.25     15.42 o 
  -8  13   1       15.47       18.68     15.58 o 
  -7  13   1      419.33      405.50     22.95 o 
  -6  13   1       12.35       15.66     12.72 o 
  -5  13   1       21.49       35.93     11.76 o 
  -4  13   1       39.73       30.29     10.65 o 
  -3  13   1      362.97      362.63     15.07 o 
  -2  13   1      646.56      739.59     18.24 o 
  -1  13   1     3042.63     3231.96     35.10 o 
   0  13   1     3269.80     3113.92     24.39 o 
   1  13   1      155.23      139.63     11.78 o 
   2  13   1      140.28      126.23     11.86 o 
   3  13   1       14.83       18.36      9.46 o 
   4  13   1      791.83      817.16     22.24 o 
   5  13   1        0.04      -12.80     12.80 o 
   6  13   1       70.68       78.80     16.30 o 
   7  13   1       14.10        7.63     13.91 o 
   8  13   1       21.65       45.79     15.26 o 
   9  13   1        9.09       11.29     15.58 o 
 -10  14   1        1.10       25.19     15.02 o 
  -9  14   1        5.97        3.10     15.26 o 
  -8  14   1      403.33      407.99     24.54 o 
  -7  14   1      348.02      361.00     21.43 o 
  -6  14   1        1.36       -8.11     14.23 o 
  -5  14   1      191.29      157.20     15.20 o 
  -4  14   1       64.75       51.61     11.45 o 
  -3  14   1       80.10       82.24     11.69 o 
  -2  14   1        1.20      -25.99     25.99 o 
  -1  14   1      487.30      582.51     16.21 o 
   0  14   1      805.42      865.48     14.57 o 
   1  14   1      403.91      403.34     15.08 o 
   2  14   1      252.92      238.83     13.94 o 
   3  14   1      402.49      349.00     16.11 o 
   4  14   1      274.43      269.86     16.97 o 
   5  14   1     1146.33     1155.44     30.13 o 
   6  14   1        3.10      -13.91     13.91 o 
   7  14   1       52.00       60.10     14.71 o 
   8  14   1        4.79        8.82     13.75 o 
   9  14   1       11.81       43.80     15.02 o 
  -9  15   1       71.45       68.38     17.81 o 
  -8  15   1        3.61      -13.51     15.66 o 
  -7  15   1       20.85       27.82     16.22 o 
  -6  15   1     1568.66     1528.71     35.82 o 
  -5  15   1      102.72      109.05     14.40 o 
  -4  15   1      145.46      158.18     13.92 o 
  -3  15   1      469.84      444.30     18.51 o 
  -2  15   1      251.08      195.32     14.82 o 
  -1  15   1       72.93       12.41     12.49 o 
   0  15   1      576.44      556.69     12.68 o 
   1  15   1       11.71        2.70      9.46 o 
   2  15   1     1074.77     1098.49     24.87 o 
   3  15   1      885.54      967.93     25.54 o 
   4  15   1        0.32      -12.72     12.72 o 
   5  15   1      839.72      909.48     26.38 o 
   6  15   1      186.90      171.88     17.98 o 
   7  15   1        1.50       -8.11     14.94 o 
   8  15   1        4.34       15.10     15.34 o 
   9  15   1        0.25      -15.82     15.82 o 
  -9  16   1        8.14      -13.91     17.41 o 
  -8  16   1        6.60       32.27     15.34 o 
  -7  16   1      176.61      140.67     19.65 o 
  -6  16   1     1502.01     1645.09     35.88 o 
  -5  16   1        9.35      -13.51     13.51 o 
  -4  16   1       16.47       40.62     11.37 o 
  -3  16   1      211.90      236.30     15.60 o 
  -2  16   1      210.83      126.36     19.43 o 
  -1  16   1      110.93      104.69     12.09 o 
   0  16   1       75.97       84.15      9.03 o 
   1  16   1      189.04      184.37     13.85 o 
   2  16   1       39.70       15.19     12.48 o 
   3  16   1     2083.52     2194.46     35.30 o 
   4  16   1      354.93      349.66     20.16 o 
   5  16   1       94.47       86.29     16.38 o 
   6  16   1       72.31       72.68     15.43 o 
   7  16   1       11.94       -4.21     15.82 o 
   8  16   1        0.04        0.00     15.02 o 
   9  16   1        7.94       24.40     16.77 o 
  -9  17   1        0.29        8.42     15.82 o 
  -8  17   1       52.58       77.28     15.98 o 
  -7  17   1       16.87       22.49     15.26 o 
  -6  17   1      542.49      606.85     25.12 o 
  -5  17   1       72.46       92.72     14.55 o 
  -4  17   1       27.68       52.15     12.40 o 
  -3  17   1       95.19      106.66     14.08 o 
  -2  17   1      112.38       83.77     13.84 o 
  -1  17   1       22.67       -3.02     11.69 o 
   0  17   1       64.11       75.70      9.22 o 
   1  17   1      155.73      137.35     13.53 o 
   2  17   1      115.88      133.80     14.00 o 
   3  17   1      676.01      610.05     23.01 o 
   4  17   1      803.99      759.08     27.10 o 
   5  17   1       26.95       34.18     15.02 o 
   6  17   1      113.42      122.64     16.38 o 
   7  17   1       36.61       38.32     15.74 o 
   8  17   1       12.91       47.45     15.90 o 
  -9  18   1        1.90      -11.29     16.45 o 
  -8  18   1       31.58       45.47     17.09 o 
  -7  18   1        1.91        8.50     15.50 o 
  -6  18   1       55.07       53.35     16.54 o 
  -5  18   1       10.03       26.39     13.04 o 
  -4  18   1      187.72      161.39     16.47 o 
  -3  18   1       86.80       66.88     14.95 o 
  -2  18   1        5.00      -15.82     15.82 o 
  -1  18   1      123.53      106.52     13.76 o 
   0  18   1      137.85      152.01     14.52 o 
   1  18   1        4.79        0.00     10.57 o 
   2  18   1        8.26       14.23     11.68 o 
   3  18   1      164.99      172.43     16.55 o 
   4  18   1     1128.63     1184.25     31.23 o 
   5  18   1      200.79      229.59     18.38 o 
   6  18   1      238.19      302.93     21.01 o 
   7  18   1       11.65       21.78     14.78 o 
   8  18   1        0.60       -2.46     15.58 o 
  -8  19   1       10.86        1.59     16.29 o 
  -7  19   1      122.77      139.90     18.29 o 
  -6  19   1        1.33       -6.68     15.42 o 
  -5  19   1      138.25      133.40     16.86 o 
  -4  19   1       41.30       19.32     13.59 o 
  -3  19   1       20.32      -15.82     15.82 o 
  -2  19   1       17.56      -15.58     15.58 o 
  -1  19   1        9.41       11.84     12.24 o 
   0  19   1       11.24      -26.36     33.86 o 
   1  19   1       11.99       36.01     11.84 o 
   2  19   1       28.40       32.75     13.12 o 
   3  19   1       51.99       40.31     15.11 o 
   4  19   1      182.49      162.73     19.10 o 
   5  19   1        2.63       -5.17     15.42 o 
   6  19   1       69.30       48.74     17.81 o 
   7  19   1        0.86       -6.99     15.90 o 
   8  19   1       33.99       35.14     16.93 o 
  -8  20   1        1.42      -10.89     16.53 o 
  -7  20   1        0.68        5.33     16.77 o 
  -6  20   1      172.64      202.48     20.92 o 
  -5  20   1        0.02        3.26     13.91 o 
  -4  20   1       23.69        6.60     14.15 o 
  -3  20   1      113.45       95.85     17.26 o 
  -2  20   1       79.71      -19.88     19.88 o 
  -1  20   1        2.29      -14.47     14.47 o 
   0  20   1        0.23       -4.94      8.63 o 
   1  20   1       29.09        3.74     12.80 o 
   2  20   1       11.57       20.43     12.56 o 
   3  20   1       64.93       40.15     15.11 o 
   4  20   1       36.21       59.86     14.63 o 
   5  20   1      267.91      277.75     22.13 o 
   6  20   1       99.83      103.06     19.48 o 
   7  20   1        0.38       17.72     15.26 o 
  -8  21   1       91.58       93.99     20.04 o 
  -7  21   1        9.83       28.61     16.53 o 
  -6  21   1      215.95      215.81     21.80 o 
  -5  21   1      100.02       78.41     17.34 o 
  -4  21   1        0.00      -12.64     13.11 o 
  -3  21   1       62.48       10.10     17.89 o 
  -2  21   1      159.29      158.41     18.38 o 
  -1  21   1      152.63      147.90     17.26 o 
   0  21   1       13.03       38.30      9.46 o 
   1  21   1      100.25      102.12     14.55 o 
   2  21   1       11.07        0.56     13.51 o 
   3  21   1       27.42       40.54     14.71 o 
   4  21   1      100.46       74.68     17.34 o 
   5  21   1       67.77       79.75     19.24 o 
   6  21   1       50.85       42.93     17.73 o 
   7  21   1       24.04       15.90     17.17 o 
  -7  22   1       24.34       40.54     18.84 o 
  -6  22   1       24.74       57.23     16.93 o 
  -5  22   1       24.72       35.37     15.42 o 
  -4  22   1       26.45       31.88     14.47 o 
  -3  22   1        4.37      -18.04     18.04 o 
  -2  22   1       26.43      -19.71     19.71 o 
  -1  22   1      354.48      344.31     20.23 o 
   0  22   1        9.04      -11.81     15.62 o 
   1  22   1      104.19       90.27     15.83 o 
   2  22   1        3.88        8.66     13.91 o 
   3  22   1        0.97       -9.06     14.39 o 
   4  22   1       78.82       77.69     19.00 o 
   5  22   1       58.91       73.78     18.29 o 
   6  22   1      137.06      166.95     20.52 o 
   7  22   1        3.76        3.50     17.49 o 
  -7  23   1      104.51      173.91     22.11 o 
  -6  23   1        1.39       16.69     16.61 o 
  -5  23   1        0.53        9.62     15.50 o 
  -4  23   1       35.30       63.52     16.30 o 
  -3  23   1       32.36       -0.64     18.05 o 
  -2  23   1        6.45      -17.80     17.80 o 
  -1  23   1        0.98      -24.56     24.56 o 
   0  23   1       11.19      -31.79     31.79 o 
   1  23   1       41.66        8.19     16.30 o 
   2  23   1        8.91       43.00     13.04 o 
   3  23   1        2.82       13.59     13.35 o 
   4  23   1        7.67       18.04     15.66 o 
   5  23   1      143.89      151.29     20.84 o 
   6  23   1       15.84       20.82     18.84 o 
  -6  24   1        2.80       15.82     16.45 o 
  -5  24   1        4.03      -17.09     17.09 o 
  -4  24   1        4.85       19.79     15.98 o 
  -3  24   1       69.64        9.78     18.69 o 
  -2  24   1       77.12       66.87     15.51 o 
  -1  24   1      325.38      308.43     23.09 o 
   0  24   1      108.84       -0.06     82.83 o 
   1  24   1        1.75        3.34     15.42 o 
   2  24   1        4.60       -2.07     14.23 o 
   3  24   1        0.08      -10.01     14.54 o 
   4  24   1       58.12       60.50     17.01 o 
   5  24   1        9.91       28.22     16.61 o 
   6  24   1        0.16      -18.28     18.28 o 
  -6  25   1       50.64       34.66     19.40 o 
  -5  25   1        0.28       -6.52     16.05 o 
  -4  25   1        3.54       17.72     15.42 o 
  -3  25   1       18.21      -18.60     18.60 o 
  -2  25   1        1.68      -20.58     20.58 o 
  -1  25   1       88.09      -24.17     24.17 o 
   0  25   1      189.28      110.47     77.06 o 
   1  25   1        6.68      -11.29     15.90 o 
   2  25   1        0.04       11.60     13.91 o 
   3  25   1       16.49       27.10     15.42 o 
   4  25   1        0.24        0.00     15.18 o 
   5  25   1       27.56       53.89     18.20 o 
  -5  26   1       14.61       -3.42     19.39 o 
  -4  26   1       16.86        9.70     16.29 o 
  -3  26   1       14.75       29.41     16.14 o 
  -2  26   1       89.44       75.07     18.69 o 
  -1  26   1       19.25      -17.96     17.96 o 
   0  26   1      132.91      -55.25    138.64 o 
   1  26   1        0.15      -12.64     15.02 o 
   2  26   1        7.13       28.93     14.47 o 
   3  26   1       16.01        3.97     16.29 o 
   4  26   1        2.49       -9.14     16.29 o 
   5  26   1        7.49       18.44     17.41 o 
  -4  27   1        6.96       -1.67     18.36 o 
  -3  27   1        0.12      -16.85     16.85 o 
  -2  27   1       49.40      -23.37     23.37 o 
  -1  27   1       18.69      -16.29     16.29 o 
   0  27   1       31.86       18.08     78.58 o 
   1  27   1        0.72      -14.94     14.94 o 
   2  27   1        0.00      -15.58     15.58 o 
   3  27   1        6.33        0.00     15.50 o 
   4  27   1       13.71       20.82     17.33 o 
  -3  28   1        2.76        5.09     17.33 o 
  -2  28   1       68.06       13.28     21.23 o 
  -1  28   1        0.15      -17.09     17.09 o 
   0  28   1        0.03      -21.96     40.34 o 
   1  28   1        5.53       25.51     14.70 o 
   2  28   1        2.46       21.06     14.86 o 
   3  28   1       37.90       80.13     17.41 o 
  -2  29   1        6.99      -20.11     20.11 o 
  -1  29   1       21.57       19.79     17.33 o 
   0  29   1       18.54       33.85     11.29 o 
   1  29   1        0.26      -17.01     17.01 o 
 -11   0   2        3.23       16.93     14.54 o 
 -10   0   2       13.90       -5.64     15.90 o 
  -9   0   2      206.60      174.29     18.07 o 
  -8   0   2       28.00       17.09     13.20 o 
  -7   0   2      227.87      235.06     15.53 o 
  -6   0   2     1142.96     1206.58     23.30 o 
  -5   0   2        2.27       -3.58      7.39 o 
  -4   0   2    13134.75    13066.07     60.67 o 
  -3   0   2    27636.53    29769.81    360.51 o 
  -2   0   2     4657.14     5222.07     27.04 o 
  -1   0   2      595.81      634.35      7.95 o 
   0   0   2     1514.41     1523.21      8.77 o 
   1   0   2    13111.66    11545.00    184.75 o 
   2   0   2     9998.80     8992.42    184.10 o 
   3   0   2      226.08      232.96      9.25 o 
   4   0   2      857.96      812.62     17.89 o 
   5   0   2      239.80      245.50     13.38 o 
   6   0   2       42.23       29.18     11.37 o 
   7   0   2      248.58      238.54     19.11 o 
   8   0   2       40.41       39.03     15.10 o 
   9   0   2      110.04      105.22     18.21 o 
  10   0   2        0.27       -1.67     15.02 o 
 -11   1   2        2.10       -4.05     14.15 o 
 -10   1   2       55.54        8.43     16.46 o 
  -9   1   2      233.29      239.59     18.86 o 
  -8   1   2      224.89      224.97     17.27 o 
  -7   1   2       12.18        4.37     10.89 o 
  -6   1   2       28.57       34.34      9.86 o 
  -5   1   2      668.95      702.65     16.98 o 
  -4   1   2      731.60      720.77     14.69 o 
  -3   1   2     2257.39     2452.06     22.34 o 
  -2   1   2    30710.63    36628.50    361.22 o 
  -1   1   2     6708.68     7053.92    118.17 o 
   0   1   2     1777.46     1614.33     32.08 o 
   1   1   2     4228.24     3858.81     24.02 o 
   2   1   2      849.34      773.76     13.07 o 
   3   1   2      986.68      963.53     16.59 o 
   4   1   2     1223.32     1235.02     21.10 o 
   5   1   2        9.00       12.00      8.66 o 
   6   1   2        6.57        7.23     10.57 o 
   7   1   2        6.03        9.06     13.11 o 
   8   1   2      443.99      494.64     23.75 o 
   9   1   2       70.09       68.78     16.46 o 
  10   1   2        4.05      -16.53     16.53 o 
 -11   2   2        1.62      -12.08     16.29 o 
 -10   2   2        2.07      -11.29     14.31 o 
  -9   2   2       12.11       34.18     13.35 o 
  -8   2   2       13.54      -13.59     13.59 o 
  -7   2   2      278.27      319.99     16.73 o 
  -6   2   2      284.26      264.74     14.42 o 
  -5   2   2        1.98       -0.87      7.47 o 
  -4   2   2       31.36       42.86      6.68 o 
  -3   2   2    16011.71    16188.21    256.09 o 
  -2   2   2   107024.06   104999.91    781.54 o 
  -1   2   2       29.40       29.51      3.10 o 
   0   2   2      219.35      198.86      3.73 o 
   1   2   2     1440.93     1275.59     14.13 o 
   2   2   2     3927.67     3764.24     27.97 o 
   3   2   2     1615.17     1516.66     21.03 o 
   4   2   2       53.09       44.45      8.27 o 
   5   2   2      102.84       81.70     11.30 o 
   6   2   2       13.29       25.36     10.65 o 
   7   2   2       22.30       43.80     12.64 o 
   8   2   2       20.91       31.72     15.42 o 
   9   2   2       50.30       40.23     15.98 o 
  10   2   2        1.23       32.11     14.86 o 
 -11   3   2        0.08       12.95     15.10 o 
 -10   3   2       72.15       77.29     15.19 o 
  -9   3   2      159.91      151.72     16.47 o 
  -8   3   2       42.79       57.40     13.20 o 
  -7   3   2      485.70      474.27     19.55 o 
  -6   3   2      357.97      322.17     14.19 o 
  -5   3   2      996.76     1005.65     20.09 o 
  -4   3   2     4077.01     4152.32     33.68 o 
  -3   3   2      446.81      420.41     10.49 o 
  -2   3   2    38926.84    40961.46    414.00 o 
  -1   3   2      201.27      208.14      5.83 o 
   0   3   2     1672.84     1437.32     29.58 o 
   1   3   2     2186.14     1962.67     18.14 o 
   2   3   2      389.69      340.79      9.68 o 
   3   3   2        0.16       -5.72      5.72 o 
   4   3   2        9.87        7.23      7.39 o 
   5   3   2       22.40       33.71      9.06 o 
   6   3   2       50.47       48.90     11.45 o 
   7   3   2       51.40       50.01     14.15 o 
   8   3   2      164.54      168.59     18.06 o 
   9   3   2       61.47       75.13     16.46 o 
  10   3   2       37.64       66.93     17.25 o 
 -11   4   2       15.76       35.13     15.50 o 
 -10   4   2       14.30       33.54     15.10 o 
  -9   4   2        0.21       -1.83     13.67 o 
  -8   4   2      223.83      226.55     17.51 o 
  -7   4   2        0.76       11.76     10.49 o 
  -6   4   2      215.35      193.52     12.90 o 
  -5   4   2      271.62      290.55     12.51 o 
  -4   4   2     4143.99     4005.18     33.83 o 
  -3   4   2      160.84      160.33      8.05 o 
  -2   4   2      974.40      998.47     13.54 o 
  -1   4   2       96.40      104.84      5.66 o 
   0   4   2    10535.94     9906.09    253.12 o 
   1   4   2       49.76       69.45      5.57 o 
   2   4   2      940.39      910.41     14.92 o 
   3   4   2      477.65      519.45     13.51 o 
   4   4   2      272.07      268.93     12.43 o 
   5   4   2       10.70       12.48      9.14 o 
   6   4   2        4.77        0.48     11.05 o 
   7   4   2      283.71      281.51     19.19 o 
   8   4   2        3.11        2.54     14.15 o 
   9   4   2      166.15      153.62     19.41 o 
  10   4   2      122.85      160.65     21.55 o 
 -11   5   2       23.18       41.17     15.66 o 
 -10   5   2       14.44      -15.66     15.66 o 
  -9   5   2       20.68       34.42     14.31 o 
  -8   5   2      199.77      222.61     17.35 o 
  -7   5   2        0.30      -11.37     11.37 o 
  -6   5   2      165.74      182.12     12.02 o 
  -5   5   2      167.79      157.01     11.15 o 
  -4   5   2      910.38      863.45     16.96 o 
  -3   5   2     3400.18     3616.25     29.34 o 
  -2   5   2      110.61      105.45      6.61 o 
  -1   5   2     9962.38     9696.00    174.68 o 
   0   5   2    13354.21    12759.06    198.55 o 
   1   5   2     1879.72     1730.93     18.42 o 
   2   5   2     5489.06     5240.41     35.80 o 
   3   5   2      100.46      122.95      9.15 o 
   4   5   2        0.73       -0.32      7.63 o 
   5   5   2      385.47      377.78     16.19 o 
   6   5   2        9.86       10.33     11.37 o 
   7   5   2       29.01       29.17     13.75 o 
   8   5   2       23.69       28.06     13.91 o 
   9   5   2      155.65      171.19     20.92 o 
  10   5   2        4.04       21.78     18.20 o 
 -11   6   2       19.13       34.97     17.33 o 
 -10   6   2      149.03      151.06     18.22 o 
  -9   6   2        7.88        3.18     13.27 o 
  -8   6   2      240.25      244.40     17.20 o 
  -7   6   2      110.90       81.77     13.60 o 
  -6   6   2      153.18      171.67     12.42 o 
  -5   6   2      546.53      477.71     15.35 o 
  -4   6   2      182.51      167.59      9.64 o 
  -3   6   2       34.73       46.92      6.76 o 
  -2   6   2       18.48        4.29      5.57 o 
  -1   6   2     1236.00     1216.47     15.22 o 
   0   6   2     5053.67     4993.44     92.80 o 
   1   6   2      888.66      788.34     13.63 o 
   2   6   2       18.20       12.72      6.44 o 
   3   6   2       59.74       58.22      7.95 o 
   4   6   2      529.02      607.74     17.26 o 
   5   6   2      779.54      754.40     21.44 o 
   6   6   2       61.45       42.22     12.32 o 
   7   6   2       26.59       62.64     12.96 o 
   8   6   2       64.60       78.95     14.87 o 
   9   6   2      458.15      456.36     25.50 o 
  10   6   2        1.48        1.67     16.93 o 
 -11   7   2       10.51      -14.31     17.96 o 
 -10   7   2       25.84       20.67     16.93 o 
  -9   7   2        7.46        3.89     14.15 o 
  -8   7   2       14.13        9.54     12.96 o 
  -7   7   2       48.68       51.92     12.88 o 
  -6   7   2        7.04       11.45      9.46 o 
  -5   7   2     2106.77     2084.87     29.86 o 
  -4   7   2     1538.24     1575.72     23.30 o 
  -3   7   2       40.10       42.15      6.68 o 
  -2   7   2       27.48       24.17      5.72 o 
  -1   7   2       92.06       93.46      6.85 o 
   0   7   2     2663.88     2626.95     42.65 o 
   1   7   2      302.36      339.61     10.30 o 
   2   7   2      147.25      132.27      8.52 o 
   3   7   2     2198.97     2349.38     28.59 o 
   4   7   2      734.85      747.90     19.61 o 
   5   7   2      142.20      121.11     13.29 o 
   6   7   2       15.74       17.17     12.24 o 
   7   7   2      180.52      198.54     16.63 o 
   8   7   2       21.93       17.73     14.31 o 
   9   7   2        1.43        6.76     16.85 o 
  10   7   2       65.95       77.92     20.35 o 
 -11   8   2        1.34        3.42     16.29 o 
 -10   8   2        4.36      -15.74     16.61 o 
  -9   8   2       69.95       66.31     16.22 o 
  -8   8   2       56.29       51.36     14.23 o 
  -7   8   2      318.99      293.98     18.24 o 
  -6   8   2       14.67       29.17      9.94 o 
  -5   8   2      544.29      601.21     17.82 o 
  -4   8   2      252.07      241.01     11.96 o 
  -3   8   2       88.78       82.75      8.51 o 
  -2   8   2     1132.15      984.45     16.48 o 
  -1   8   2       12.12        6.92      5.56 o 
   0   8   2     1433.39     1383.77     45.49 o 
   1   8   2     4412.05     4369.95     33.66 o 
   2   8   2     1648.78     1595.76     22.47 o 
   3   8   2       22.36        7.47      7.47 o 
   4   8   2     2050.66     2075.88     30.05 o 
   5   8   2      130.83      162.47     13.29 o 
   6   8   2      173.83      175.24     16.55 o 
   7   8   2        0.27        3.50     12.64 o 
   8   8   2       18.94       38.07     13.83 o 
   9   8   2        0.34      -14.54     15.82 o 
  10   8   2       91.68       88.50     19.56 o 
 -11   9   2       42.00       19.87     18.60 o 
 -10   9   2        1.46       12.24     15.10 o 
  -9   9   2       37.40       18.76     14.87 o 
  -8   9   2        0.32        1.19     11.84 o 
  -7   9   2       41.75       39.51     13.12 o 
  -6   9   2       23.06       20.59     10.57 o 
  -5   9   2        9.77       17.65      9.22 o 
  -4   9   2       60.83       42.63      8.75 o 
  -3   9   2     3297.21     3238.08     32.37 o 
  -2   9   2     1798.09     1821.28     22.70 o 
  -1   9   2      729.40      636.87     13.73 o 
   0   9   2        1.95        8.43      8.03 o 
   1   9   2     1449.64     1360.63     20.00 o 
   2   9   2      372.34      316.44     11.97 o 
   3   9   2      842.95      898.10     19.24 o 
   4   9   2       82.75       96.00     10.82 o 
   5   9   2       13.26       11.61     11.45 o 
   6   9   2       86.32      104.42     13.84 o 
   7   9   2       14.17       13.67     12.96 o 
   8   9   2       62.28       60.66     16.06 o 
   9   9   2        0.30      -15.58     15.58 o 
  10   9   2       45.85       28.14     20.03 o 
 -11  10   2        4.34        2.62     17.57 o 
 -10  10   2       77.64       68.46     17.81 o 
  -9  10   2       87.12       72.52     15.98 o 
  -8  10   2       15.07       15.58     14.94 o 
  -7  10   2       42.95       22.98     14.07 o 
  -6  10   2       19.89       29.97     11.37 o 
  -5  10   2       17.08      -10.17     10.17 o 
  -4  10   2       33.15       37.29      8.43 o 
  -3  10   2     3101.56     3376.95     34.12 o 
  -2  10   2     1870.74     1934.01     24.72 o 
  -1  10   2     4542.38     4702.43     36.57 o 
   0  10   2        0.00       -4.89      4.89 o 
   1  10   2        5.83       -3.26      7.23 o 
   2  10   2      316.02      325.65     12.36 o 
   3  10   2       69.98       87.49      9.62 o 
   4  10   2      264.89      243.61     14.50 o 
   5  10   2        5.38       35.61     10.97 o 
   6  10   2       12.54       13.83     12.56 o 
   7  10   2       10.22       36.56     13.04 o 
   8  10   2        9.68       31.32     14.23 o 
   9  10   2        3.19       22.17     16.53 o 
 -10  11   2       58.23       69.01     19.16 o 
  -9  11   2       13.02       -5.56     15.42 o 
  -8  11   2      232.84      190.95     20.38 o 
  -7  11   2      200.33      175.50     17.43 o 
  -6  11   2        6.77        8.98     11.52 o 
  -5  11   2      301.84      276.59     15.94 o 
  -4  11   2        4.34       14.15      7.63 o 
  -3  11   2       38.07      -13.28     13.28 o 
  -2  11   2      127.62      146.14     10.11 o 
  -1  11   2      548.61      650.81     16.16 o 
   0  11   2     5811.95     5841.49     44.46 o 
   1  11   2      896.30      833.38     17.98 o 
   2  11   2      329.98      353.62     13.88 o 
   3  11   2      203.44      187.77     11.71 o 
   4  11   2      124.58      104.23     12.49 o 
   5  11   2      218.06      236.13     16.40 o 
   6  11   2      276.99      269.47     18.87 o 
   7  11   2      291.61      285.93     20.30 o 
   8  11   2        0.11       -7.87     14.07 o 
   9  11   2       56.53       62.09     17.33 o 
 -10  12   2        0.28       25.91     16.13 o 
  -9  12   2       19.92       16.53     16.22 o 
  -8  12   2     1786.54     1816.74     39.54 o 
  -7  12   2        5.31       10.01     13.35 o 
  -6  12   2       52.38       35.86     12.88 o 
  -5  12   2       52.06       33.32     11.37 o 
  -4  12   2       54.38       57.57     10.42 o 
  -3  12   2      306.99      287.64     13.95 o 
  -2  12   2     1070.46     1101.31     20.90 o 
  -1  12   2      160.71      214.10     11.39 o 
   0  12   2      942.61      904.36     13.28 o 
   1  12   2       17.40       33.94      8.27 o 
   2  12   2      973.23      970.60     20.78 o 
   3  12   2      280.95      278.00     14.42 o 
   4  12   2       18.62       16.30     10.25 o 
   5  12   2       72.95       77.37     14.39 o 
   6  12   2       15.05        9.06     13.19 o 
   7  12   2       38.87       28.94     14.15 o 
   8  12   2        0.09      -10.97     15.18 o 
   9  12   2       29.69       24.72     16.30 o 
 -10  13   2       19.46       41.41     16.93 o 
  -9  13   2       39.68       39.03     17.73 o 
  -8  13   2      400.85      429.45     24.06 o 
  -7  13   2      139.81      135.80     16.31 o 
  -6  13   2       34.97       44.44     12.72 o 
  -5  13   2        2.36        6.84     10.33 o 
  -4  13   2      427.69      467.88     17.47 o 
  -3  13   2      532.41      518.57     17.89 o 
  -2  13   2      195.34      173.36     12.74 o 
  -1  13   2        4.86        8.27      7.55 o 
   0  13   2       17.60        9.45     14.07 o 
   1  13   2     2946.95     2784.66     33.78 o 
   2  13   2       72.42       66.81     10.18 o 
   3  13   2      164.57      183.14     13.77 o 
   4  13   2       21.76       32.75     11.69 o 
   5  13   2      438.65      433.01     20.65 o 
   6  13   2      244.64      258.01     18.87 o 
   7  13   2       13.71        3.97     14.94 o 
   8  13   2        2.88      -13.43     14.78 o 
   9  13   2        3.02       23.53     15.82 o 
 -10  14   2       80.16       84.04     19.88 o 
  -9  14   2      164.17      201.27     19.57 o 
  -8  14   2       59.60       46.43     17.57 o 
  -7  14   2       82.18       90.97     16.38 o 
  -6  14   2      302.34      299.08     19.67 o 
  -5  14   2       18.49       30.05     11.45 o 
  -4  14   2        4.10       -6.84     12.64 o 
  -3  14   2      103.84       35.40     14.96 o 
  -2  14   2     1823.69     1884.71     29.51 o 
  -1  14   2        5.52        7.87      8.43 o 
   0  14   2     2525.28     2480.96     51.08 o 
   1  14   2     1424.22     1412.71     25.45 o 
   2  14   2       26.34       10.33     10.97 o 
   3  14   2       24.67       22.18     11.61 o 
   4  14   2      124.41      134.05     14.00 o 
   5  14   2        0.28      -13.11     13.11 o 
   6  14   2       11.01       10.97     13.59 o 
   7  14   2      218.30      189.48     19.50 o 
   8  14   2        2.63        2.30     14.78 o 
   9  14   2       28.76       30.13     17.65 o 
 -10  15   2        0.09       31.31     16.21 o 
  -9  15   2        2.38        1.59     15.98 o 
  -8  15   2       32.33       62.56     15.82 o 
  -7  15   2       51.63       58.36     16.54 o 
  -6  15   2      103.56       85.10     16.30 o 
  -5  15   2        8.62        9.54     12.00 o 
  -4  15   2        8.88       18.68     11.13 o 
  -3  15   2      491.56      493.39     20.75 o 
  -2  15   2      103.53       77.09     12.57 o 
  -1  15   2      231.83      240.61     13.62 o 
   0  15   2      203.89      199.17     13.85 o 
   1  15   2      324.34      340.51     16.42 o 
   2  15   2      182.22      186.11     14.65 o 
   3  15   2     1273.15     1286.11     28.18 o 
   4  15   2      498.18      465.45     21.14 o 
   5  15   2       62.20       77.29     14.71 o 
   6  15   2       22.16        9.46     14.94 o 
   7  15   2       44.51       57.88     16.06 o 
   8  15   2        8.77       26.07     14.78 o 
  -9  16   2       19.12       15.18     16.29 o 
  -8  16   2       41.76       76.87     15.18 o 
  -7  16   2       37.27       47.70     16.14 o 
  -6  16   2       11.07       -1.19     14.47 o 
  -5  16   2      106.05      105.71     14.48 o 
  -4  16   2        0.63       13.43     11.21 o 
  -3  16   2     1662.18     1645.35     31.90 o 
  -2  16   2       29.22       47.30     11.13 o 
  -1  16   2       35.41       45.24     10.26 o 
   0  16   2       24.28        6.98      7.93 o 
   1  16   2      460.38      465.87     18.43 o 
   2  16   2        0.34       12.16     11.84 o 
   3  16   2        1.07       -4.85     12.64 o 
   4  16   2     1427.09     1445.45     31.47 o 
   5  16   2        6.14        4.13     14.15 o 
   6  16   2       55.83       49.69     15.98 o 
   7  16   2        0.43        5.09     14.15 o 
   8  16   2       16.53       44.67     15.18 o 
  -9  17   2       10.97       12.40     15.82 o 
  -8  17   2       10.91        5.17     16.53 o 
  -7  17   2        6.32      -10.73     14.86 o 
  -6  17   2      229.36      227.65     18.63 o 
  -5  17   2       81.82       95.03     14.79 o 
  -4  17   2       21.70       28.93     12.24 o 
  -3  17   2      211.53      146.16     17.51 o 
  -2  17   2       11.10       -2.23     10.73 o 
  -1  17   2       11.62       29.49     11.29 o 
   0  17   2      105.69      110.85     10.10 o 
   1  17   2        4.24        6.84     11.52 o 
   2  17   2      541.37      594.34     21.95 o 
   3  17   2       28.70       48.25     13.91 o 
   4  17   2      765.56      762.60     28.04 o 
   5  17   2        3.82       23.92     13.51 o 
   6  17   2        4.39       12.88     14.31 o 
   7  17   2       98.98      100.99     18.29 o 
   8  17   2        2.95        1.67     15.26 o 
  -9  18   2        1.16        9.38     17.80 o 
  -8  18   2       68.21       54.62     17.73 o 
  -7  18   2       31.04       24.40     14.63 o 
  -6  18   2       22.97       14.55     14.15 o 
  -5  18   2       25.98       36.49     12.64 o 
  -4  18   2        4.80       20.35     12.64 o 
  -3  18   2       57.14       -2.54     16.38 o 
  -2  18   2        0.00       17.80     10.89 o 
  -1  18   2       23.08       25.83     11.45 o 
   0  18   2      268.42      261.12     11.71 o 
   1  18   2      173.18      186.07     15.68 o 
   2  18   2      366.93      302.19     20.00 o 
   3  18   2        8.40       -8.66     14.86 o 
   4  18   2     1030.55     1080.51     30.25 o 
   5  18   2      201.77      184.86     18.38 o 
   6  18   2      258.03      243.01     21.65 o 
   7  18   2       28.78       15.58     15.82 o 
   8  18   2        6.05        5.17     16.93 o 
  -9  19   2       11.57       47.45     16.37 o 
  -8  19   2       56.97       70.92     18.92 o 
  -7  19   2       79.13       93.43     16.70 o 
  -6  19   2        7.15       15.18     14.55 o 
  -5  19   2        4.09       15.82     12.40 o 
  -4  19   2       13.81      -13.91     13.91 o 
  -3  19   2        8.99      -13.91     13.91 o 
  -2  19   2       16.85       -6.12     12.96 o 
  -1  19   2       13.29       25.04     11.68 o 
   0  19   2      121.66       96.99      9.87 o 
   1  19   2      130.88      150.44     15.43 o 
   2  19   2      122.11      133.16     17.74 o 
   3  19   2      991.11     1011.24     30.56 o 
   4  19   2      694.45      736.13     27.70 o 
   5  19   2        2.05      -16.37     16.37 o 
   6  19   2       31.84       57.95     16.61 o 
   7  19   2        0.00       -4.05     15.82 o 
  -8  20   2       12.22       12.40     16.93 o 
  -7  20   2       40.05        9.06     17.57 o 
  -6  20   2        2.86        6.20     15.18 o 
  -5  20   2       34.70       23.61     14.87 o 
  -4  20   2       54.22       73.30     15.19 o 
  -3  20   2        0.36      -12.56     12.56 o 
  -2  20   2      407.81      404.98     20.88 o 
  -1  20   2        1.80      -12.72     12.72 o 
   0  20   2        2.64       -6.12      8.71 o 
   1  20   2      155.96      135.10     16.07 o 
   2  20   2        2.23        6.28     12.96 o 
   3  20   2     1500.25     1624.24     35.95 o 
   4  20   2       60.60       63.84     18.53 o 
   5  20   2     1068.81     1141.06     35.83 o 
   6  20   2       21.25       38.15     16.29 o 
   7  20   2        4.91       23.37     15.26 o 
  -8  21   2      122.34      130.98     22.67 o 
  -7  21   2        0.85        7.87     15.34 o 
  -6  21   2       37.56       18.05     15.74 o 
  -5  21   2       23.31        4.05     15.66 o 
  -4  21   2       10.26      -15.58     15.58 o 
  -3  21   2        0.57        3.58     12.40 o 
  -2  21   2       37.32       23.53     14.79 o 
  -1  21   2       26.58       16.38     13.35 o 
   0  21   2       43.18       39.31     17.81 o 
   1  21   2       18.25       17.33     13.91 o 
   2  21   2       82.78       72.52     15.11 o 
   3  21   2      157.59      162.69     19.57 o 
   4  21   2        9.77       25.67     15.98 o 
   5  21   2      161.14      134.36     22.27 o 
   6  21   2       15.85       55.48     16.21 o 
   7  21   2        6.81        7.79     17.33 o 
  -7  22   2       56.38       57.08     17.97 o 
  -6  22   2        6.92        5.25     15.26 o 
  -5  22   2       35.68       58.99     16.85 o 
  -4  22   2       33.21        0.64     15.18 o 
  -3  22   2        9.84       25.75     12.80 o 
  -2  22   2       20.81       -7.87     14.39 o 
  -1  22   2        6.19       -3.02     13.03 o 
   0  22   2        8.78        9.15      9.23 o 
   1  22   2      110.84      101.33     15.99 o 
   2  22   2       15.47        3.18     14.94 o 
   3  22   2        1.30      -15.26     15.26 o 
   4  22   2       18.76       24.80     16.22 o 
   5  22   2      129.66      114.29     20.28 o 
   6  22   2       10.41      -13.19     17.41 o 
  -7  23   2       19.75       48.41     17.49 o 
  -6  23   2        0.55        8.66     15.66 o 
  -5  23   2       70.66       83.17     17.89 o 
  -4  23   2        4.69      -15.42     15.42 o 
  -3  23   2        0.10      -15.90     15.90 o 
  -2  23   2        0.29      -12.88     13.75 o 
  -1  23   2      229.39      250.08     19.34 o 
   0  23   2       70.19       77.75     11.30 o 
   1  23   2       66.91       85.08     14.87 o 
   2  23   2       38.60       78.07     14.63 o 
   3  23   2       15.78       13.27     15.34 o 
   4  23   2      272.39      319.60     21.57 o 
   5  23   2        1.43        0.79     15.10 o 
   6  23   2       51.81       62.65     18.92 o 
  -6  24   2       71.56      102.01     17.25 o 
  -5  24   2       74.25       64.80     18.92 o 
  -4  24   2        0.89       -5.09     15.18 o 
  -3  24   2       91.58       90.18     17.34 o 
  -2  24   2        6.23       -8.11     16.13 o 
  -1  24   2       38.30       -8.03     16.93 o 
   0  24   2       25.00       28.12     10.31 o 
   1  24   2       50.50       70.76     15.50 o 
   2  24   2        6.97       11.21     14.07 o 
   3  24   2       35.10       30.84     16.14 o 
   4  24   2        9.75        5.48     17.25 o 
   5  24   2        3.54        6.68     15.90 o 
  -6  25   2       22.85      -19.87     19.87 o 
  -5  25   2        0.01      -19.87     19.87 o 
  -4  25   2       26.63      -14.55     18.36 o 
  -3  25   2       18.02      -17.96     17.96 o 
  -2  25   2      113.98      115.24     17.89 o 
  -1  25   2       73.34       69.10     17.65 o 
   0  25   2        2.17      -10.92     10.92 o 
   1  25   2        0.15        5.01     14.54 o 
   2  25   2       41.13       53.18     15.82 o 
   3  25   2       10.95       12.32     16.29 o 
   4  25   2        1.79      -15.90     15.90 o 
   5  25   2        6.03       25.12     17.09 o 
  -5  26   2        5.87      -19.08     19.08 o 
  -4  26   2       49.96       36.17     19.32 o 
  -3  26   2        5.51      -16.85     16.85 o 
  -2  26   2        4.15      -17.41     17.41 o 
  -1  26   2       23.65       25.28     16.14 o 
   0  26   2       40.48       34.37     11.88 o 
   1  26   2        0.12       -2.23     15.34 o 
   2  26   2        0.52       -5.40     15.82 o 
   3  26   2       25.39       20.19     15.98 o 
   4  26   2        1.17      -14.47     16.05 o 
  -4  27   2       14.45      -18.60     18.60 o 
  -3  27   2       37.28       17.89     17.97 o 
  -2  27   2       51.69       26.95     17.89 o 
  -1  27   2        3.16       -2.38     14.70 o 
   0  27   2        4.52      -17.59     24.28 o 
   1  27   2       26.38       42.13     16.61 o 
   2  27   2       14.71       17.17     16.29 o 
   3  27   2       11.87       -8.50     17.65 o 
  -3  28   2       38.75       15.34     19.16 o 
  -2  28   2       10.48       -5.01     17.17 o 
  -1  28   2       23.85       11.53     16.69 o 
   0  28   2        4.03      -11.96     11.96 o 
   1  28   2        9.45       15.90     16.77 o 
   2  28   2        8.98       41.09     15.10 o 
  -2  29   2        0.88       -6.99     16.93 o 
  -1  29   2        1.25       17.33     16.45 o 
   0  29   2       26.15       49.32     12.07 o 
   1  29   2        2.19      -11.37     16.37 o 
 -11   1   3        8.22       -4.69     15.10 o 
 -10   1   3       18.45      -14.47     15.02 o 
  -9   1   3     1300.40     1271.40     31.50 o 
  -8   1   3      523.84      493.53     21.22 o 
  -7   1   3      102.82       89.25     12.33 o 
  -6   1   3        2.04       -4.37      8.90 o 
  -5   1   3      497.76      592.99     15.59 o 
  -4   1   3      885.99      918.68     16.73 o 
  -3   1   3      399.55      387.66     10.64 o 
  -2   1   3     6073.99     6863.67     34.48 o 
  -1   1   3     1673.46     1714.40     16.12 o 
   0   1   3     1779.27     1749.45     24.46 o 
   1   1   3     2144.98     2073.53     20.32 o 
   2   1   3      154.69      141.72      7.81 o 
   3   1   3      343.29      339.98     11.97 o 
   4   1   3      490.75      464.77     15.65 o 
   5   1   3      247.84      225.33     13.94 o 
   6   1   3       63.08       37.53     13.04 o 
   7   1   3      248.55      271.40     19.90 o 
   8   1   3       24.40       16.45     15.02 o 
   9   1   3        7.78       -3.02     17.01 o 
  10   1   3       18.31       45.78     17.80 o 
 -11   2   3        8.96       41.09     15.58 o 
 -10   2   3       19.79       13.12     14.78 o 
  -9   2   3        0.50      -13.99     13.99 o 
  -8   2   3       10.96       -0.48     12.40 o 
  -7   2   3       12.40        2.62     11.05 o 
  -6   2   3      191.64      242.61     12.90 o 
  -5   2   3     1349.63     1333.66     22.03 o 
  -4   2   3        0.18       -2.94      6.60 o 
  -3   2   3     1273.43     1473.26     18.10 o 
  -2   2   3     4974.70     5442.83     31.27 o 
  -1   2   3     7200.06     6781.40    139.06 o 
   0   2   3     2452.72     2325.78     27.27 o 
   1   2   3     1131.62     1015.69     14.60 o 
   2   2   3       31.84       29.42      5.88 o 
   3   2   3      488.44      468.13     13.51 o 
   4   2   3      644.86      638.56     17.76 o 
   5   2   3       85.47       74.53     12.09 o 
   6   2   3       84.28       85.65     14.16 o 
   7   2   3      891.09      860.39     26.62 o 
   8   2   3        5.10      -13.19     16.06 o 
   9   2   3       57.85       63.84     16.38 o 
  10   2   3       57.05       79.74     19.16 o 
 -11   3   3       66.50       42.93     17.09 o 
 -10   3   3        9.79       -4.13     14.78 o 
  -9   3   3        0.09        2.38     12.24 o 
  -8   3   3      156.54      149.67     14.88 o 
  -7   3   3      298.09      272.08     15.62 o 
  -6   3   3        3.97       14.07      9.22 o 
  -5   3   3     1690.42     1613.44     24.37 o 
  -4   3   3     4669.11     5092.54     37.26 o 
  -3   3   3      537.50      572.94     12.27 o 
  -2   3   3      291.10      316.06      8.79 o 
  -1   3   3      432.27      444.86      9.55 o 
   0   3   3      662.20      647.32      7.97 o 
   1   3   3      188.76      151.19      7.50 o 
   2   3   3     1417.41     1358.15     19.05 o 
   3   3   3      736.35      701.74     16.11 o 
   4   3   3      248.62      293.76     13.07 o 
   5   3   3      124.02      144.88     12.17 o 
   6   3   3      251.92      293.67     17.12 o 
   7   3   3       14.94       13.83     14.78 o 
   8   3   3        4.76        4.69     15.02 o 
   9   3   3      162.88      161.25     21.40 o 
  10   3   3        7.81       10.41     17.33 o 
 -11   4   3        0.03        9.62     15.02 o 
 -10   4   3        2.13       13.99     14.23 o 
  -9   4   3        0.45       -5.48     12.88 o 
  -8   4   3      212.86      170.74     15.84 o 
  -7   4   3      458.85      441.39     17.79 o 
  -6   4   3       23.85       11.69     10.18 o 
  -5   4   3     3278.94     3267.69     34.39 o 
  -4   4   3      730.28      744.21     15.89 o 
  -3   4   3     6586.35     7133.38     41.03 o 
  -2   4   3      347.20      297.96      9.44 o 
  -1   4   3     4055.36     3986.24     27.19 o 
   0   4   3      113.81       93.79      4.98 o 
   1   4   3     1947.30     1924.57     20.58 o 
   2   4   3     1683.90     1647.23     21.71 o 
   3   4   3     2331.05     2405.56     28.55 o 
   4   4   3       24.65       26.00      8.35 o 
   5   4   3      376.65      390.92     17.22 o 
   6   4   3        0.55       20.51     12.24 o 
   7   4   3      362.77      355.41     22.31 o 
   8   4   3       96.78      111.41     18.93 o 
   9   4   3      549.17      578.46     29.10 o 
  10   4   3        0.00      -10.49     17.80 o 
 -11   5   3        0.29       -9.70     16.61 o 
 -10   5   3        1.76       -1.43     14.54 o 
  -9   5   3       33.30       56.52     13.83 o 
  -8   5   3        0.44        7.39     11.21 o 
  -7   5   3       94.40      120.34     12.73 o 
  -6   5   3        0.39       20.35      9.06 o 
  -5   5   3      712.00      729.10     18.34 o 
  -4   5   3      372.66      418.57     12.70 o 
  -3   5   3     1390.01     1326.96     18.65 o 
  -2   5   3      198.38      189.88      8.21 o 
  -1   5   3    16416.79    15736.20    251.12 o 
   0   5   3      463.36      487.60     16.51 o 
   1   5   3     4656.88     4342.44     31.81 o 
   2   5   3     1200.06     1299.78     19.62 o 
   3   5   3     1173.80     1199.62     21.58 o 
   4   5   3      145.01      132.67     11.14 o 
   5   5   3       36.18       33.31     10.81 o 
   6   5   3       37.72       54.70     12.00 o 
   7   5   3       37.15       25.92     14.55 o 
   8   5   3      537.68      631.74     27.91 o 
   9   5   3       63.84       54.30     18.92 o 
 -11   6   3        3.27        9.78     14.70 o 
 -10   6   3        5.53        5.72     15.02 o 
  -9   6   3       50.09       60.42     14.71 o 
  -8   6   3       55.28       63.05     12.96 o 
  -7   6   3       11.26        3.74     11.92 o 
  -6   6   3        5.45       -3.97      9.70 o 
  -5   6   3     1341.19     1278.58     22.96 o 
  -4   6   3      580.81      607.20     15.05 o 
  -3   6   3      339.28      341.62     11.10 o 
  -2   6   3      273.44      265.10      9.10 o 
  -1   6   3     1230.58     1154.73     16.47 o 
   0   6   3     3405.60     3281.15     71.03 o 
   1   6   3       28.01       15.35      6.20 o 
   2   6   3     4388.48     4496.15     36.69 o 
   3   6   3     7316.29     7937.32     53.80 o 
   4   6   3       86.86       94.66     11.30 o 
   5   6   3      454.34      439.55     18.91 o 
   6   6   3      798.74      785.16     24.54 o 
   7   6   3        2.31        1.19     13.43 o 
   8   6   3        0.46      -13.75     15.74 o 
   9   6   3        6.99      -10.97     17.88 o 
 -11   7   3        0.18        0.79     17.17 o 
 -10   7   3       17.75       26.07     13.12 o 
  -9   7   3       10.83        8.90     13.27 o 
  -8   7   3      114.45       96.24     15.51 o 
  -7   7   3      198.08      194.62     14.73 o 
  -6   7   3       22.89        9.38     10.25 o 
  -5   7   3      403.19      364.04     14.60 o 
  -4   7   3      591.79      615.26     15.76 o 
  -3   7   3        3.60        1.75      6.20 o 
  -2   7   3     2958.15     2951.27     26.85 o 
  -1   7   3      706.98      630.99     12.94 o 
   0   7   3       16.94       30.16      4.22 o 
   1   7   3     2484.90     2545.04     26.20 o 
   2   7   3     5933.28     5955.45     43.58 o 
   3   7   3      321.79      362.92     14.35 o 
   4   7   3       37.18       26.71      9.94 o 
   5   7   3      620.84      551.28     21.09 o 
   6   7   3      372.61      336.61     19.13 o 
   7   7   3      431.80      385.99     21.92 o 
   8   7   3       12.93       -6.99     15.90 o 
   9   7   3        5.67       33.30     15.82 o 
 -11   8   3        7.26        4.21     16.21 o 
 -10   8   3        0.08      -13.27     14.62 o 
  -9   8   3        1.26        7.07     12.72 o 
  -8   8   3      189.33      164.73     17.35 o 
  -7   8   3       63.94       63.30     13.44 o 
  -6   8   3       12.19       14.23     10.65 o 
  -5   8   3      230.66      261.83     13.38 o 
  -4   8   3       48.92       32.21      8.91 o 
  -3   8   3      930.99      974.37     17.61 o 
  -2   8   3      169.99      176.61      9.00 o 
  -1   8   3     1190.37     1190.61     17.86 o 
   0   8   3        8.70        7.49      4.24 o 
   1   8   3      529.82      540.28     13.60 o 
   2   8   3      213.24      244.91     11.87 o 
   3   8   3       49.48       30.30      9.94 o 
   4   8   3      638.86      612.07     19.82 o 
   5   8   3      203.77      191.69     15.20 o 
   6   8   3      110.93      109.37     15.11 o 
   7   8   3      185.18      203.15     18.22 o 
   8   8   3       27.38       27.58     13.99 o 
   9   8   3       26.80       16.93     17.09 o 
 -11   9   3       19.76       36.48     17.41 o 
 -10   9   3       69.12       68.14     17.01 o 
  -9   9   3       33.84       40.14     14.31 o 
  -8   9   3       10.75       41.41     13.19 o 
  -7   9   3       47.47       61.06     12.96 o 
  -6   9   3       15.75        4.77     10.73 o 
  -5   9   3       53.04       50.41     10.89 o 
  -4   9   3        8.51        5.88      8.35 o 
  -3   9   3     8194.00     8573.90     53.36 o 
  -2   9   3     1336.92     1363.93     20.37 o 
  -1   9   3      174.83      148.25      8.21 o 
   0   9   3       60.01       69.28     10.54 o 
   1   9   3      909.94      881.86     17.84 o 
   2   9   3      376.23      374.35     13.89 o 
   3   9   3      216.08      243.15     13.46 o 
   4   9   3        0.11       -8.35     10.25 o 
   5   9   3       76.05       46.12     13.84 o 
   6   9   3       40.09       16.54     13.75 o 
   7   9   3      103.71       89.15     16.38 o 
   8   9   3        4.58       20.19     15.58 o 
   9   9   3       15.76        3.26     16.14 o 
 -11  10   3        1.59       11.21     17.33 o 
 -10  10   3       10.10      -16.06     17.49 o 
  -9  10   3      279.31      267.82     22.13 o 
  -8  10   3       79.87       97.33     14.63 o 
  -7  10   3      223.10      232.61     16.64 o 
  -6  10   3        1.27      -10.01     10.01 o 
  -5  10   3     1154.57     1164.72     24.73 o 
  -4  10   3       70.33       31.81     10.82 o 
  -3  10   3      107.35      113.71     10.66 o 
  -2  10   3      477.61      510.26     14.23 o 
  -1  10   3     1938.55     1886.65     24.40 o 
   0  10   3       34.37       34.77      5.61 o 
   1  10   3      695.41      643.61     16.34 o 
   2  10   3     1069.44      998.59     20.57 o 
   3  10   3      201.02      219.13     13.30 o 
   4  10   3      323.17      324.98     17.05 o 
   5  10   3      188.68      205.98     16.16 o 
   6  10   3       32.84       28.38     14.15 o 
   7  10   3      113.87      102.20     16.46 o 
   8  10   3        6.01       14.70     15.10 o 
   9  10   3        9.75        2.46     16.21 o 
 -11  11   3       10.93      -19.00     19.00 o 
 -10  11   3       92.90       95.82     20.20 o 
  -9  11   3       23.52       35.77     15.66 o 
  -8  11   3        1.11       -6.04     13.99 o 
  -7  11   3        5.48      -12.80     12.80 o 
  -6  11   3       61.27       74.51     12.09 o 
  -5  11   3       35.00       35.46     11.21 o 
  -4  11   3     1361.57     1313.81     24.63 o 
  -3  11   3     1183.30     1238.22     22.69 o 
  -2  11   3     1003.91     1011.31     20.09 o 
  -1  11   3      162.95      179.56     10.59 o 
   0  11   3     3773.11     3682.63     87.25 o 
   1  11   3     1354.12     1344.17     22.49 o 
   2  11   3      502.71      580.25     17.65 o 
   3  11   3       92.52       72.38     11.14 o 
   4  11   3       50.11       45.96     12.64 o 
   5  11   3        0.34       20.51     12.00 o 
   6  11   3      116.19       81.77     16.23 o 
   7  11   3       11.23       28.46     13.11 o 
   8  11   3       98.53      151.65     16.86 o 
   9  11   3        7.52      -15.26     17.49 o 
 -10  12   3      227.06      253.29     22.60 o 
  -9  12   3      175.09      156.02     19.81 o 
  -8  12   3       10.00       -3.74     15.02 o 
  -7  12   3      388.55      422.37     20.80 o 
  -6  12   3       90.73       82.48     13.76 o 
  -5  12   3       39.69       48.02     10.65 o 
  -4  12   3      114.84       96.91     12.73 o 
  -3  12   3        0.21       -9.46      9.46 o 
  -2  12   3      636.29      663.86     16.88 o 
  -1  12   3      158.63      187.88     11.46 o 
   0  12   3       89.53       81.46     11.73 o 
   1  12   3       41.39       52.40      9.94 o 
   2  12   3      362.65      360.37     15.31 o 
   3  12   3      136.75      115.93     11.78 o 
   4  12   3       41.77       54.06     12.40 o 
   5  12   3        6.37        9.54     11.76 o 
   6  12   3       90.82       67.36     15.19 o 
   7  12   3      142.31      134.11     17.82 o 
   8  12   3       34.15       74.49     15.26 o 
   9  12   3        4.98      -16.93     16.93 o 
 -10  13   3       24.69       39.11     18.92 o 
  -9  13   3       81.09       85.48     19.16 o 
  -8  13   3      691.60      702.74     28.66 o 
  -7  13   3        4.65      -11.45     14.39 o 
  -6  13   3       69.12       38.09     13.76 o 
  -5  13   3       17.82       16.77     11.05 o 
  -4  13   3      106.54      101.35     12.25 o 
  -3  13   3      110.41      118.62     11.70 o 
  -2  13   3       26.83       32.28      8.11 o 
  -1  13   3        0.15        1.75      8.03 o 
   0  13   3      293.88      309.41      9.84 o 
   1  13   3       71.46       53.84     10.42 o 
   2  13   3       70.18       82.55     11.05 o 
   3  13   3       95.48       93.70     12.81 o 
   4  13   3       93.50       84.47     14.24 o 
   5  13   3      214.32      202.65     16.87 o 
   6  13   3       52.12       63.92     16.14 o 
   7  13   3       22.76        9.78     15.90 o 
   8  13   3        1.09       18.84     14.15 o 
 -10  14   3      110.42      125.17     18.85 o 
  -9  14   3        0.86      -17.64     17.64 o 
  -8  14   3     1198.44     1257.00     34.75 o 
  -7  14   3        0.00       15.42     12.08 o 
  -6  14   3        0.13       10.09     12.08 o 
  -5  14   3       59.48       62.50     12.88 o 
  -4  14   3      295.56      332.00     16.57 o 
  -3  14   3      302.17      298.60     15.54 o 
  -2  14   3        3.49      -10.09     10.09 o 
  -1  14   3       94.65       93.23     10.74 o 
   0  14   3        4.11       -6.95      6.95 o 
   1  14   3        8.98      -10.09     10.09 o 
   2  14   3       34.92       35.06     11.45 o 
   3  14   3      335.54      299.23     18.01 o 
   4  14   3      142.33      153.55     14.64 o 
   5  14   3       21.49       28.62     13.59 o 
   6  14   3        3.19       16.69     13.99 o 
   7  14   3        5.44       -3.58     13.43 o 
   8  14   3        6.40        3.26     15.42 o 
 -10  15   3        4.70       29.09     17.49 o 
  -9  15   3       80.74       67.43     17.57 o 
  -8  15   3      135.27      123.53     19.17 o 
  -7  15   3       62.01       59.63     14.95 o 
  -6  15   3       50.02       53.11     14.15 o 
  -5  15   3       10.99        3.97     12.56 o 
  -4  15   3        4.50      -11.29     11.29 o 
  -3  15   3      609.62      624.86     20.93 o 
  -2  15   3      709.77      660.79     20.15 o 
  -1  15   3       23.25       26.23     10.10 o 
   0  15   3       20.99       30.45      7.22 o 
   1  15   3       79.83       47.40     12.57 o 
   2  15   3     2012.10     2054.86     33.36 o 
   3  15   3        3.28       -2.46     12.16 o 
   4  15   3       31.22       44.52     12.96 o 
   5  15   3      218.38      205.11     17.83 o 
   6  15   3       71.35       54.47     16.78 o 
   7  15   3        1.85       11.13     15.10 o 
   8  15   3       32.19       41.42     16.38 o 
 -10  16   3        2.53      -14.94     17.88 o 
  -9  16   3      149.53      117.64     18.53 o 
  -8  16   3        3.83        9.22     15.50 o 
  -7  16   3        4.50        1.27     14.54 o 
  -6  16   3        0.76        9.22     13.19 o 
  -5  16   3      128.85      148.44     15.59 o 
  -4  16   3       14.72       15.02     12.72 o 
  -3  16   3      221.41      210.59     15.45 o 
  -2  16   3      127.82      100.17     13.68 o 
  -1  16   3        5.19      -11.05     11.05 o 
   0  16   3      149.96      162.12     17.87 o 
   1  16   3      255.75      225.55     16.96 o 
   2  16   3      539.52      522.20     21.39 o 
   3  16   3      148.54      114.89     16.47 o 
   4  16   3      115.94      106.66     16.46 o 
   5  16   3       30.60       14.87     15.10 o 
   6  16   3       23.25       30.92     14.78 o 
   7  16   3      109.88      162.87     18.77 o 
   8  16   3       27.98       28.93     17.65 o 
  -9  17   3        1.73      -16.29     16.29 o 
  -8  17   3        7.97       -8.11     15.42 o 
  -7  17   3        0.85       -7.31     14.07 o 
  -6  17   3      150.03      143.12     16.23 o 
  -5  17   3      350.63      369.75     20.56 o 
  -4  17   3       76.03       62.42     14.00 o 
  -3  17   3        9.56        1.43     11.92 o 
  -2  17   3      187.69      191.19     14.01 o 
  -1  17   3        0.07       16.29     10.33 o 
   0  17   3      250.38      278.85     11.54 o 
   1  17   3     1578.00     1632.62     34.19 o 
   2  17   3       48.20       47.07     15.03 o 
   3  17   3      984.24     1016.11     29.37 o 
   4  17   3      147.68      150.36     16.79 o 
   5  17   3      117.14      134.18     16.54 o 
   6  17   3       34.83       39.19     15.10 o 
   7  17   3       86.73       93.91     17.89 o 
   8  17   3       42.69       57.71     19.08 o 
  -9  18   3        0.16        2.54     16.53 o 
  -8  18   3        1.40        0.79     15.34 o 
  -7  18   3        7.55       -3.42     15.10 o 
  -6  18   3        3.23       23.29     13.67 o 
  -5  18   3       59.42      -17.89     17.89 o 
  -4  18   3      156.05      192.23     16.79 o 
  -3  18   3       79.17       82.55     13.44 o 
  -2  18   3        0.01        4.45     11.21 o 
  -1  18   3       19.61       44.91     11.53 o 
   0  18   3       60.50       52.02     14.59 o 
   1  18   3     4366.56     4496.75     52.49 o 
   2  18   3       29.24       43.40     15.50 o 
   3  18   3       72.29       84.45     17.10 o 
   4  18   3      804.33      848.65     28.68 o 
   5  18   3        7.45        9.38     13.83 o 
   6  18   3        0.64       13.27     13.91 o 
   7  18   3       11.45       31.00     16.37 o 
  -9  19   3       19.06       12.16     17.41 o 
  -8  19   3        5.36      -17.09     17.09 o 
  -7  19   3       60.33       45.24     16.06 o 
  -6  19   3       97.14      115.31     15.91 o 
  -5  19   3        0.97       -9.78     13.83 o 
  -4  19   3       12.35      -14.15     14.15 o 
  -3  19   3        5.80        5.96     12.32 o 
  -2  19   3        8.43       15.10     11.60 o 
  -1  19   3       81.69       94.95     12.72 o 
   0  19   3      302.83      277.00     12.75 o 
   1  19   3      240.19      301.81     19.51 o 
   2  19   3      143.55      133.65     18.54 o 
   3  19   3       55.87       53.03     16.54 o 
   4  19   3      218.45      221.33     21.25 o 
   5  19   3      106.46      112.69     18.05 o 
   6  19   3        1.53       -0.79     15.18 o 
   7  19   3       57.13       70.76     17.73 o 
  -8  20   3       80.38       50.65     19.00 o 
  -7  20   3       10.27       -9.70     16.29 o 
  -6  20   3       98.89      110.14     17.02 o 
  -5  20   3        3.06      -14.39     14.39 o 
  -4  20   3      161.04      138.52     16.87 o 
  -3  20   3       59.21       39.36     14.15 o 
  -2  20   3        1.54       11.60     12.32 o 
  -1  20   3       40.32       34.82     13.67 o 
   0  20   3       22.23       18.94     16.41 o 
   1  20   3       68.92       50.17     15.51 o 
   2  20   3     1035.03     1049.39     29.53 o 
   3  20   3      135.98      116.46     19.33 o 
   4  20   3       80.76       43.73     19.88 o 
   5  20   3        2.65        8.03     15.10 o 
   6  20   3        0.01        2.38     15.66 o 
   7  20   3        5.09      -17.41     17.41 o 
  -8  21   3       12.74       -7.63     17.88 o 
  -7  21   3        0.71        0.00     16.05 o 
  -6  21   3        3.16      -16.61     16.61 o 
  -5  21   3        0.10      -14.70     14.70 o 
  -4  21   3      150.34       64.36     18.54 o 
  -3  21   3       71.72       54.23     14.55 o 
  -2  21   3       10.55       13.43     12.96 o 
  -1  21   3       62.00       64.01     13.76 o 
   0  21   3       26.52       42.19      9.78 o 
   1  21   3        3.79       -4.13     14.47 o 
   2  21   3      136.05      109.38     18.93 o 
   3  21   3      287.85      302.71     22.53 o 
   4  21   3       16.94       -9.86     15.98 o 
   5  21   3       97.67      113.95     17.65 o 
   6  21   3       38.55       43.72     17.41 o 
  -8  22   3       23.20       24.56     18.36 o 
  -7  22   3        1.47       41.33     16.05 o 
  -6  22   3        3.73       17.25     13.91 o 
  -5  22   3      104.07      106.80     17.02 o 
  -4  22   3       23.43      -16.69     16.69 o 
  -3  22   3       22.12       13.99     13.51 o 
  -2  22   3       57.90       14.79     15.03 o 
  -1  22   3       34.41       31.72     13.59 o 
   0  22   3        5.90        1.57      9.47 o 
   1  22   3      331.13      366.60     21.58 o 
   2  22   3       98.32      111.89     16.70 o 
   3  22   3       87.73      100.75     17.65 o 
   4  22   3        2.04      -16.61     16.61 o 
   5  22   3        6.17        3.97     16.29 o 
   6  22   3        1.83        3.42     15.82 o 
  -7  23   3        0.12       21.94     15.82 o 
  -6  23   3       10.18        3.89     16.29 o 
  -5  23   3        2.13      -16.85     16.85 o 
  -4  23   3      168.01      157.13     18.54 o 
  -3  23   3        4.26      -13.99     13.99 o 
  -2  23   3      374.70      380.15     21.03 o 
  -1  23   3        9.45       13.51     13.99 o 
   0  23   3        8.35       12.13      9.26 o 
   1  23   3       29.38       31.80     15.10 o 
   2  23   3        0.03        7.55     13.67 o 
   3  23   3       56.48       78.87     17.41 o 
   4  23   3        3.06      -13.11     15.66 o 
   5  23   3       39.37       16.53     16.85 o 
  -7  24   3        6.49       23.69     17.09 o 
  -6  24   3        0.16      -16.05     16.05 o 
  -5  24   3        6.43       11.60     15.98 o 
  -4  24   3       40.62      -17.81     17.81 o 
  -3  24   3       44.36       55.01     14.95 o 
  -2  24   3       85.07       19.96     17.26 o 
  -1  24   3        0.01       19.07     12.88 o 
   0  24   3        0.27       11.66     18.12 o 
   1  24   3        9.65      -11.21     15.02 o 
   2  24   3       15.74       13.75     13.83 o 
   3  24   3       22.23       53.89     17.09 o 
   4  24   3        0.29       38.63     14.70 o 
   5  24   3        1.24       -9.46     16.85 o 
  -6  25   3        5.65       -5.17     17.57 o 
  -5  25   3       11.39       29.09     15.58 o 
  -4  25   3        2.69      -16.53     16.53 o 
  -3  25   3        0.14        3.74     14.86 o 
  -2  25   3       10.30       15.90     14.15 o 
  -1  25   3        3.37        2.15     15.10 o 
   0  25   3       27.61       36.93     17.65 o 
   1  25   3       55.24       55.89     16.85 o 
   2  25   3       16.91       12.16     15.10 o 
   3  25   3       21.62        3.97     16.77 o 
   4  25   3       20.08       36.96     16.14 o 
  -5  26   3        9.31       10.97     15.90 o 
  -4  26   3        4.87       -1.59     15.90 o 
  -3  26   3       86.47       83.41     17.25 o 
  -2  26   3        4.02        9.14     14.07 o 
  -1  26   3       22.44       44.59     15.02 o 
   0  26   3        5.03       -3.05     10.93 o 
   1  26   3       18.54       30.13     15.10 o 
   2  26   3        0.12       35.92     13.99 o 
   3  26   3        8.04       36.64     15.98 o 
   4  26   3       12.83       15.82     17.57 o 
  -4  27   3       31.17       60.10     16.69 o 
  -3  27   3       59.05       43.41     19.88 o 
  -2  27   3        5.71        4.85     14.15 o 
  -1  27   3       30.27       36.57     15.98 o 
   0  27   3        5.08       15.18     10.66 o 
   1  27   3        4.30       -3.26     15.34 o 
   2  27   3        0.46      -12.56     16.21 o 
   3  27   3        0.01        0.00     17.33 o 
  -3  28   3        0.24       -6.04     17.49 o 
  -2  28   3        0.33      -12.64     16.53 o 
  -1  28   3        2.68        0.00     15.98 o 
   0  28   3       43.04       67.79     12.16 o 
   1  28   3        4.36       16.21     15.66 o 
   2  28   3       12.33       -3.50     17.25 o 
  -1  29   3        0.86       -6.99     17.56 o 
   0  29   3        4.83       11.20     29.92 o 
 -11   0   4       93.37       31.81     18.21 o 
 -10   0   4        1.44        0.00     14.07 o 
  -9   0   4      505.68      454.62     22.41 o 
  -8   0   4      769.45      738.37     24.22 o 
  -7   0   4       65.65       95.58     12.17 o 
  -6   0   4       10.98       24.80      9.30 o 
  -5   0   4     2734.89     3009.49     31.93 o 
  -4   0   4     1260.47     1374.57     20.20 o 
  -3   0   4    11311.16    12379.04    233.63 o 
  -2   0   4     4039.62     4254.46     29.59 o 
  -1   0   4     1136.71     1040.28     14.61 o 
   0   0   4     9237.86     8559.25    391.21 o 
   1   0   4     1145.09     1133.80     16.97 o 
   2   0   4      165.25      172.03      9.16 o 
   3   0   4     1176.87     1089.65     21.08 o 
   4   0   4       94.58       90.68     11.38 o 
   5   0   4      291.64      280.26     16.09 o 
   6   0   4      449.25      416.92     21.61 o 
   7   0   4     2651.01     2935.88     46.72 o 
   8   0   4      336.03      339.88     22.78 o 
   9   0   4       48.40       57.08     16.85 o 
 -11   1   4       24.34       25.67     16.45 o 
 -10   1   4       28.24       36.65     14.79 o 
  -9   1   4      117.35      117.96     16.70 o 
  -8   1   4        9.71       10.65     12.32 o 
  -7   1   4       43.34       24.73     11.69 o 
  -6   1   4      336.25      393.24     15.39 o 
  -5   1   4     1417.54     1720.41     24.62 o 
  -4   1   4      593.57      658.23     14.66 o 
  -3   1   4     1727.67     2065.14     22.35 o 
  -2   1   4      288.42      269.93      8.95 o 
  -1   1   4     1966.84     1902.75     19.51 o 
   0   1   4      748.58      692.38     10.46 o 
   1   1   4      178.56      161.29      7.81 o 
   2   1   4      111.16      100.60      7.48 o 
   3   1   4        8.90       19.24      7.47 o 
   4   1   4      203.28      209.34     12.66 o 
   5   1   4      171.31      175.89     14.56 o 
   6   1   4       30.43       40.70     14.79 o 
   7   1   4        5.92        7.95     17.01 o 
   8   1   4        8.56        4.21     15.90 o 
   9   1   4       24.30       -6.44     17.17 o 
 -11   2   4       13.37       15.58     15.98 o 
 -10   2   4       32.36       49.05     14.87 o 
  -9   2   4       11.52       21.30     11.84 o 
  -8   2   4        0.00      -12.95     12.95 o 
  -7   2   4      299.27      283.64     16.01 o 
  -6   2   4      981.17      950.60     21.74 o 
  -5   2   4     1871.73     2007.57     26.60 o 
  -4   2   4      149.72      173.04      9.87 o 
  -3   2   4     1915.51     2024.60     22.16 o 
  -2   2   4     6964.62     7613.56     40.57 o 
  -1   2   4       21.51       27.75      5.65 o 
   0   2   4     2559.25     2443.29     22.62 o 
   1   2   4      386.53      410.82     11.11 o 
   2   2   4     1402.89     1377.37     21.10 o 
   3   2   4        0.13       -5.48      7.87 o 
   4   2   4        9.43       23.13      8.82 o 
   5   2   4       46.70       41.42     11.61 o 
   6   2   4      263.32      227.89     18.55 o 
   7   2   4      334.23      347.67     22.46 o 
   8   2   4       68.98       25.44     18.29 o 
   9   2   4       27.61       52.46     15.58 o 
 -11   3   4        8.28        5.48     15.10 o 
 -10   3   4        0.17      -10.97     14.70 o 
  -9   3   4        9.61       16.06     12.96 o 
  -8   3   4       28.33       36.49     12.24 o 
  -7   3   4       80.02       76.67     11.93 o 
  -6   3   4     2928.30     3173.59     36.41 o 
  -5   3   4    11175.08    12850.33     68.31 o 
  -4   3   4      604.72      647.34     15.14 o 
  -3   3   4       76.46       87.52      7.08 o 
  -2   3   4     5343.98     5649.85     35.12 o 
  -1   3   4       47.29       42.08      6.05 o 
   0   3   4     6130.34     5718.81     64.25 o 
   1   3   4       22.26       18.52      5.88 o 
   2   3   4     2790.42     2857.11     29.98 o 
   3   3   4       87.43       89.65      9.23 o 
   4   3   4      328.16      371.54     15.54 o 
   5   3   4        0.96      -11.05     11.05 o 
   6   3   4       42.28       71.79     13.75 o 
   7   3   4      862.47      974.81     31.89 o 
   8   3   4        0.04       11.37     17.01 o 
   9   3   4       62.15       48.66     18.52 o 
 -11   4   4       88.87      102.50     18.69 o 
 -10   4   4        0.77       -8.27     14.47 o 
  -9   4   4       62.16       75.22     13.60 o 
  -8   4   4       35.46       24.96     12.64 o 
  -7   4   4      358.99      383.16     17.93 o 
  -6   4   4      627.55      603.21     18.79 o 
  -5   4   4      204.28      205.10     12.11 o 
  -4   4   4     7970.19     8711.05     51.40 o 
  -3   4   4     2275.43     2430.84     24.94 o 
  -2   4   4       31.20       31.89      5.96 o 
  -1   4   4     2038.71     2011.14     21.18 o 
   0   4   4      111.41      147.04      5.31 o 
   1   4   4      273.92      253.77      9.97 o 
   2   4   4     3300.51     3430.91     33.18 o 
   3   4   4       21.36       14.79      8.59 o 
   4   4   4       63.90       57.65     10.66 o 
   5   4   4       30.41       46.11     12.24 o 
   6   4   4       44.58       58.43     14.07 o 
   7   4   4      749.72      715.91     29.07 o 
   8   4   4        3.57       26.47     15.98 o 
   9   4   4       70.93       67.74     18.13 o 
 -11   5   4       72.06       93.90     16.94 o 
 -10   5   4        2.07       -0.72     14.54 o 
  -9   5   4        5.74        5.48     13.11 o 
  -8   5   4        0.02        5.25     12.80 o 
  -7   5   4      149.13      142.75     14.16 o 
  -6   5   4        2.22       21.78     10.49 o 
  -5   5   4       88.30       89.26     10.34 o 
  -4   5   4     3336.55     3604.76     33.62 o 
  -3   5   4     1490.79     1484.09     20.60 o 
  -2   5   4       31.53       37.45      6.28 o 
  -1   5   4      375.07      355.42     10.23 o 
   0   5   4       28.80       19.74      4.01 o 
   1   5   4      260.61      300.66     10.93 o 
   2   5   4     1786.10     1954.07     25.63 o 
   3   5   4        0.27       -8.19      8.19 o 
   4   5   4      217.07      210.30     13.86 o 
   5   5   4       63.38       62.50     12.96 o 
   6   5   4      253.59      241.16     18.23 o 
   7   5   4       45.33       81.49     15.18 o 
   8   5   4        5.00        9.38     15.26 o 
   9   5   4      197.57      200.18     23.55 o 
 -11   6   4        5.15       40.14     14.62 o 
 -10   6   4       12.92       -8.50     15.74 o 
  -9   6   4        7.19        8.03     12.96 o 
  -8   6   4       42.55       22.50     12.72 o 
  -7   6   4      378.91      372.27     17.94 o 
  -6   6   4     3621.95     3752.60     42.47 o 
  -5   6   4       61.29       71.02      9.46 o 
  -4   6   4       17.94       21.70      7.87 o 
  -3   6   4     2765.53     2832.78     28.15 o 
  -2   6   4      266.39      220.99      8.86 o 
  -1   6   4      641.97      607.83     13.16 o 
   0   6   4       12.60       31.93      5.33 o 
   1   6   4     5134.83     5537.52     40.89 o 
   2   6   4      468.48      419.75     14.30 o 
   3   6   4      104.50      113.93     10.90 o 
   4   6   4        0.01        7.87      9.54 o 
   5   6   4      754.97      754.67     23.90 o 
   6   6   4       45.33       41.26     13.75 o 
   7   6   4      139.91      124.89     17.10 o 
   8   6   4      149.68      177.87     20.20 o 
   9   6   4       37.12       49.05     17.65 o 
 -11   7   4        8.60       -9.78     16.53 o 
 -10   7   4       74.19       66.55     16.54 o 
  -9   7   4        1.24       10.01     12.48 o 
  -8   7   4       66.00       54.15     14.31 o 
  -7   7   4       24.60       34.18     12.00 o 
  -6   7   4     1163.91     1114.01     25.21 o 
  -5   7   4      339.58      299.35     13.95 o 
  -4   7   4      502.58      486.39     15.18 o 
  -3   7   4      327.16      437.06     12.93 o 
  -2   7   4      344.85      348.36     11.18 o 
  -1   7   4      167.07      159.64      8.44 o 
   0   7   4     2384.26     2486.96     50.96 o 
   1   7   4     1263.53     1293.93     20.57 o 
   2   7   4       27.24       41.10      8.67 o 
   3   7   4      365.31      341.26     14.52 o 
   4   7   4      191.05      191.77     14.17 o 
   5   7   4       64.24       82.86     13.28 o 
   6   7   4      179.00      176.66     17.27 o 
   7   7   4       69.83       73.47     15.58 o 
   8   7   4      112.98      105.30     19.64 o 
   9   7   4        2.39       21.86     15.58 o 
 -11   8   4        5.96        9.86     15.90 o 
 -10   8   4       47.23       45.08     16.14 o 
  -9   8   4       55.00       38.96     14.07 o 
  -8   8   4       64.60       54.23     13.52 o 
  -7   8   4      333.28      307.00     17.45 o 
  -6   8   4       32.14       38.56     11.85 o 
  -5   8   4     1939.38     2182.12     31.24 o 
  -4   8   4      166.84      151.43     11.07 o 
  -3   8   4      118.70      120.97      9.47 o 
  -2   8   4        2.34       14.07      6.52 o 
  -1   8   4      675.39      643.16     14.91 o 
   0   8   4       72.02       73.87      5.62 o 
   1   8   4     2111.56     2142.09     27.99 o 
   2   8   4      300.93      291.15     12.92 o 
   3   8   4      268.08      306.74     14.50 o 
   4   8   4       26.96       25.92     10.41 o 
   5   8   4       69.09       27.27     14.15 o 
   6   8   4       31.58       45.79     13.51 o 
   7   8   4       44.18        7.31     15.58 o 
   8   8   4       43.28       42.85     17.01 o 
   9   8   4        2.78       14.47     16.13 o 
 -11   9   4        9.38       -4.21     17.57 o 
 -10   9   4        4.71       16.29     15.26 o 
  -9   9   4      175.93      187.85     19.33 o 
  -8   9   4       14.70       -7.47     13.83 o 
  -7   9   4        9.59       25.51     12.08 o 
  -6   9   4      238.36      245.35     15.05 o 
  -5   9   4      581.60      616.83     19.42 o 
  -4   9   4        8.19        7.47      8.74 o 
  -3   9   4      945.30     1094.37     19.92 o 
  -2   9   4      175.43      190.90     10.35 o 
  -1   9   4      268.93      292.71     11.40 o 
   0   9   4        3.43        8.94      4.89 o 
   1   9   4     4899.31     4907.95     41.97 o 
   2   9   4      182.77      158.21     12.02 o 
   3   9   4      163.80      148.12     12.58 o 
   4   9   4       32.56       15.03     11.77 o 
   5   9   4       10.07       -1.03     13.19 o 
   6   9   4        0.02      -13.11     13.11 o 
   7   9   4      326.00      386.55     21.90 o 
   8   9   4      104.36       91.06     17.65 o 
   9   9   4       14.58       19.87     16.53 o 
 -11  10   4       10.04      -10.25     19.00 o 
 -10  10   4      132.47      150.17     19.57 o 
  -9  10   4      188.08      182.05     18.94 o 
  -8  10   4       96.73       78.10     15.35 o 
  -7  10   4       12.59        9.78     12.48 o 
  -6  10   4       41.69       33.63     12.72 o 
  -5  10   4      547.31      591.77     18.77 o 
  -4  10   4      278.56      288.01     13.23 o 
  -3  10   4       19.48       25.04      8.66 o 
  -2  10   4      268.16      270.31     12.12 o 
  -1  10   4      135.03      140.97      9.79 o 
   0  10   4      275.30      287.84      8.68 o 
   1  10   4      651.98      720.50     18.24 o 
   2  10   4     1383.86     1417.77     25.44 o 
   3  10   4      286.63      268.82     14.58 o 
   4  10   4      381.34      391.79     18.17 o 
   5  10   4        6.02       16.61     12.32 o 
   6  10   4      155.46      146.55     16.79 o 
   7  10   4       62.91       47.55     16.94 o 
   8  10   4       37.89       45.23     15.74 o 
   9  10   4       26.79       51.83     18.20 o 
 -11  11   4        1.96        0.00     19.31 o 
 -10  11   4      112.74       73.96     19.96 o 
  -9  11   4      381.41      357.51     23.18 o 
  -8  11   4       38.09       27.19     14.55 o 
  -7  11   4       88.01       91.77     14.55 o 
  -6  11   4      205.47      233.08     15.05 o 
  -5  11   4      298.94      308.12     15.70 o 
  -4  11   4     1897.07     2027.34     30.89 o 
  -3  11   4       15.90       38.08      8.58 o 
  -2  11   4      306.62      293.02     12.76 o 
  -1  11   4       79.83       62.52      9.39 o 
   0  11   4     1203.99     1134.46     18.87 o 
   1  11   4      153.14      157.76     10.98 o 
   2  11   4     1185.70     1229.21     23.94 o 
   3  11   4        0.87      -10.25     10.25 o 
   4  11   4      152.06      168.37     15.20 o 
   5  11   4       75.43       88.82     13.92 o 
   6  11   4      100.13       75.47     15.11 o 
   7  11   4       12.33       35.21     13.43 o 
   8  11   4        0.05       -5.56     15.34 o 
 -10  12   4       22.74       11.05     17.17 o 
  -9  12   4      194.12      203.06     21.56 o 
  -8  12   4      254.09      267.48     19.90 o 
  -7  12   4        2.12       -2.23     12.72 o 
  -6  12   4       72.62       79.12     13.20 o 
  -5  12   4       65.31       74.83     12.17 o 
  -4  12   4      943.20      939.26     22.68 o 
  -3  12   4       81.75       83.60     10.66 o 
  -2  12   4      239.24      233.42     12.35 o 
  -1  12   4     1194.15     1313.24     23.48 o 
   0  12   4     2051.58     1941.99     38.99 o 
   1  12   4       44.86       22.50      9.78 o 
   2  12   4       10.67       -3.26     10.33 o 
   3  12   4      362.71      336.37     16.50 o 
   4  12   4       20.79       10.10     12.16 o 
   5  12   4        4.02       15.98     12.56 o 
   6  12   4        3.00      -13.11     13.11 o 
   7  12   4        1.94        9.38     14.39 o 
   8  12   4        8.66       17.09     15.50 o 
 -10  13   4      224.10      207.21     22.44 o 
  -9  13   4       23.01       38.08     16.53 o 
  -8  13   4       85.03       87.79     17.73 o 
  -7  13   4       33.42       40.62     13.83 o 
  -6  13   4       29.30       12.80     13.04 o 
  -5  13   4      161.20      151.44     14.17 o 
  -4  13   4        0.23       -2.15     11.13 o 
  -3  13   4       22.02       23.05      9.06 o 
  -2  13   4        1.57       -8.98      8.98 o 
  -1  13   4        5.10       12.56      9.30 o 
   0  13   4       24.23       19.16      7.56 o 
   1  13   4     1261.14     1179.60     25.07 o 
   2  13   4      289.40      224.75     16.09 o 
   3  13   4       25.51       30.76     12.24 o 
   4  13   4       77.19       70.06     14.79 o 
   5  13   4      168.47      185.71     15.67 o 
   6  13   4        0.33       -8.58     13.51 o 
   7  13   4        0.27       13.35     13.91 o 
   8  13   4        0.11      -15.82     16.29 o 
 -10  14   4       41.14       30.53     18.44 o 
  -9  14   4       51.60       48.02     17.65 o 
  -8  14   4      276.49      275.46     21.18 o 
  -7  14   4       13.86       11.84     13.43 o 
  -6  14   4        0.27        2.70     12.08 o 
  -5  14   4      203.90      175.36     14.97 o 
  -4  14   4        9.63      -12.08     12.08 o 
  -3  14   4       16.09       27.03      9.38 o 
  -2  14   4       10.63       25.04      9.06 o 
  -1  14   4      255.32      271.96     14.42 o 
   0  14   4        0.35       -5.84      7.41 o 
   1  14   4      327.49      324.77     16.02 o 
   2  14   4        0.60       17.72     10.17 o 
   3  14   4      167.13      188.20     15.52 o 
   4  14   4      110.79      106.98     14.48 o 
   5  14   4       78.17       74.43     14.71 o 
   6  14   4       45.11       40.86     15.26 o 
   7  14   4        3.99      -15.66     15.66 o 
   8  14   4        1.38       31.47     16.05 o 
 -10  15   4        0.07        8.42     16.85 o 
  -9  15   4        0.39       -6.12     16.77 o 
  -8  15   4      191.03      173.70     19.18 o 
  -7  15   4       22.27       33.86     13.12 o 
  -6  15   4      244.74      198.47     17.91 o 
  -5  15   4        1.77       16.21     12.40 o 
  -4  15   4     1138.00     1110.84     27.26 o 
  -3  15   4      284.03      292.68     16.25 o 
  -2  15   4      147.66      142.12     12.89 o 
  -1  15   4      131.58      138.84     13.84 o 
   0  15   4      547.50      562.52     14.00 o 
   1  15   4       29.72       35.30     13.12 o 
   2  15   4       28.49       33.94     12.08 o 
   3  15   4        8.30        7.23     12.16 o 
   4  15   4        7.50       -9.14     12.96 o 
   5  15   4      391.13      361.96     21.83 o 
   6  15   4       45.27       10.57     16.69 o 
   7  15   4        3.08        5.48     14.70 o 
   8  15   4        9.39        2.62     17.01 o 
 -10  16   4        7.27       39.10     16.45 o 
  -9  16   4        2.24      -10.97     17.56 o 
  -8  16   4        1.05        4.21     14.86 o 
  -7  16   4       76.38       68.38     15.27 o 
  -6  16   4       81.29       82.54     15.35 o 
  -5  16   4       24.42       18.68     13.20 o 
  -4  16   4      388.60      392.57     19.13 o 
  -3  16   4      192.47      231.79     15.28 o 
  -2  16   4        8.58       18.92     10.01 o 
  -1  16   4        3.82      -11.37     11.37 o 
   0  16   4      196.44      197.54     19.46 o 
   1  16   4     1272.18     1235.27     29.54 o 
   2  16   4      621.50      585.09     23.07 o 
   3  16   4        9.84       18.52     13.19 o 
   4  16   4      375.59      375.42     20.40 o 
   5  16   4       23.03       54.45     13.91 o 
   6  16   4       15.85       13.12     14.86 o 
   7  16   4        0.02       -4.85     15.02 o 
  -9  17   4        1.26      -16.69     16.69 o 
  -8  17   4        0.27       -7.31     14.47 o 
  -7  17   4        1.61        8.66     13.67 o 
  -6  17   4        4.28        2.46     13.03 o 
  -5  17   4      187.96      187.97     16.63 o 
  -4  17   4        3.41       -5.25     13.19 o 
  -3  17   4       18.72       13.35     12.16 o 
  -2  17   4       45.61       63.60     11.21 o 
  -1  17   4       96.04       93.38     12.81 o 
   0  17   4       78.12      101.86     10.28 o 
   1  17   4      390.39      373.12     21.60 o 
   2  17   4       11.58       -2.62     15.82 o 
   3  17   4      146.57      140.50     17.66 o 
   4  17   4       21.92       12.40     14.78 o 
   5  17   4       23.47       44.28     13.75 o 
   6  17   4       28.14       43.56     14.71 o 
   7  17   4        1.28       -0.79     15.74 o 
  -9  18   4        1.56        0.00     15.98 o 
  -8  18   4        1.31       15.90     15.82 o 
  -7  18   4        0.19        4.13     14.39 o 
  -6  18   4      276.52      312.26     19.74 o 
  -5  18   4      187.18      201.89     17.43 o 
  -4  18   4      167.86      175.37     16.79 o 
  -3  18   4       37.48       37.13     12.64 o 
  -2  18   4        7.87       12.64     12.40 o 
  -1  18   4        1.81        4.05     12.40 o 
   0  18   4        3.71       11.27     10.17 o 
   1  18   4     5305.24     5525.10     59.52 o 
   2  18   4     1434.64     1568.40     34.19 o 
   3  18   4      631.88      599.11     25.62 o 
   4  18   4       10.58       38.87     13.67 o 
   5  18   4        0.01        7.07     13.91 o 
   6  18   4        0.90       11.68     14.94 o 
   7  18   4        1.35      -16.61     16.61 o 
  -9  19   4        9.25      -17.72     17.72 o 
  -8  19   4       70.73       54.94     18.92 o 
  -7  19   4       16.39       38.79     14.55 o 
  -6  19   4        5.12       -5.96     16.45 o 
  -5  19   4       49.00       34.42     14.95 o 
  -4  19   4       72.37       67.67     14.87 o 
  -3  19   4       26.62       61.85     13.35 o 
  -2  19   4       13.11       32.19     12.00 o 
  -1  19   4       11.20       36.72     11.84 o 
   0  19   4      127.56      135.32     12.18 o 
   1  19   4      207.95      261.46     19.34 o 
   2  19   4      511.96      582.48     24.40 o 
   3  19   4       70.30       56.37     17.81 o 
   4  19   4       51.79       41.26     15.03 o 
   5  19   4        2.32      -15.02     15.02 o 
   6  19   4       16.51       31.40     16.69 o 
  -8  20   4        1.79       13.03     14.70 o 
  -7  20   4       43.81       64.31     16.54 o 
  -6  20   4        9.31       12.48     14.78 o 
  -5  20   4        7.21       12.24     13.43 o 
  -4  20   4        0.65      -13.35     13.35 o 
  -3  20   4        0.12       -4.69     12.64 o 
  -2  20   4       20.93       20.99     13.27 o 
  -1  20   4      218.81      238.63     17.91 o 
   0  20   4      850.18      902.05     20.01 o 
   1  20   4        0.35      -15.34     15.34 o 
   2  20   4      441.34      410.31     22.95 o 
   3  20   4      556.15      479.38     25.44 o 
   4  20   4       25.10       55.72     15.02 o 
   5  20   4       27.84       18.36     15.98 o 
   6  20   4       10.25        3.34     16.45 o 
  -8  21   4        5.53       -5.88     17.64 o 
  -7  21   4       90.76       68.54     20.04 o 
  -6  21   4        3.14        2.86     13.67 o 
  -5  21   4       18.04       18.92     14.78 o 
  -4  21   4        0.92      -11.52     14.23 o 
  -3  21   4       14.49      -14.31     14.31 o 
  -2  21   4        0.01       12.56     11.92 o 
  -1  21   4       21.07       20.83     13.67 o 
   0  21   4      252.05      306.40     32.20 o 
   1  21   4      279.81      306.93     20.86 o 
   2  21   4       80.11       64.25     16.22 o 
   3  21   4        2.48        2.78     15.58 o 
   4  21   4        0.16        9.54     15.50 o 
   5  21   4       22.12       15.10     15.98 o 
   6  21   4        2.14        8.66     17.49 o 
  -8  22   4        0.96       -6.99     16.69 o 
  -7  22   4       11.03       -8.90     16.06 o 
  -6  22   4        7.29        9.78     14.23 o 
  -5  22   4        0.01       -4.29     13.43 o 
  -4  22   4      273.85      294.56     19.82 o 
  -3  22   4       32.67       13.59     14.23 o 
  -2  22   4        7.82       29.09     13.11 o 
  -1  22   4      306.10      361.53     20.70 o 
   0  22   4       33.45       36.17     11.26 o 
   1  22   4      130.28      126.79     17.82 o 
   2  22   4       26.67       55.88     14.39 o 
   3  22   4       16.11        7.23     15.10 o 
   4  22   4       66.45       74.58     16.94 o 
   5  22   4        1.12        6.60     15.98 o 
  -7  23   4        0.26      -11.84     15.82 o 
  -6  23   4        0.09      -15.18     15.18 o 
  -5  23   4        0.00       14.07     13.99 o 
  -4  23   4       16.74        3.50     15.66 o 
  -3  23   4        5.20      -14.94     14.94 o 
  -2  23   4       41.05       26.00     14.95 o 
  -1  23   4        4.77       22.57     14.31 o 
   0  23   4      213.67      230.28     13.92 o 
   1  23   4        5.45        4.13     14.39 o 
   2  23   4        3.71       -1.43     14.94 o 
   3  23   4       48.09       46.75     16.85 o 
   4  23   4        0.21      -12.80     14.86 o 
   5  23   4        3.85      -16.45     16.45 o 
  -7  24   4        8.47      -17.33     17.33 o 
  -6  24   4        3.46        4.93     15.58 o 
  -5  24   4       25.33       13.20     16.22 o 
  -4  24   4       44.95       62.33     15.10 o 
  -3  24   4       14.35       27.26     13.99 o 
  -2  24   4        6.49        0.72     14.23 o 
  -1  24   4        0.91       -4.93     14.62 o 
   0  24   4        8.02        5.34     11.12 o 
   1  24   4        5.81        7.95     15.02 o 
   2  24   4       41.58       48.02     17.41 o 
   3  24   4        0.27      -14.94     16.93 o 
   4  24   4       25.18       20.11     17.25 o 
  -6  25   4        0.88       -7.71     16.77 o 
  -5  25   4        0.00        9.78     15.18 o 
  -4  25   4        2.29       24.16     15.02 o 
  -3  25   4        0.13        3.74     14.62 o 
  -2  25   4        6.74      -15.82     15.82 o 
  -1  25   4        5.35        7.39     14.47 o 
   0  25   4        3.16      -10.62     10.62 o 
   1  25   4       25.86       13.67     15.90 o 
   2  25   4       19.49       40.14     15.02 o 
   3  25   4       52.93       51.91     17.89 o 
   4  25   4        0.45       13.99     15.02 o 
  -5  26   4       13.23      -16.21     17.57 o 
  -4  26   4        0.38       -1.59     15.74 o 
  -3  26   4       15.31       22.97     16.45 o 
  -2  26   4       12.41       22.57     15.66 o 
  -1  26   4       10.51       -2.30     15.10 o 
   0  26   4       23.87       39.10     11.07 o 
   1  26   4        4.77       32.67     15.74 o 
   2  26   4        4.08       23.05     14.94 o 
   3  26   4       20.95       32.75     17.57 o 
  -4  27   4        0.07      -16.61     16.61 o 
  -3  27   4        2.27       23.29     15.74 o 
  -2  27   4        5.10       -2.46     16.21 o 
  -1  27   4        3.27       -8.11     14.78 o 
   0  27   4       44.07       45.32     12.78 o 
   1  27   4        7.45       14.23     14.70 o 
   2  27   4        9.27      -10.33     16.69 o 
  -3  28   4        5.53       41.81     16.37 o 
  -2  28   4       14.22       29.97     15.42 o 
  -1  28   4        0.01      -16.77     16.77 o 
   0  28   4       13.98       17.29     12.36 o 
   1  28   4       20.96      -18.76     18.76 o 
 -12   1   5       63.01       32.36     17.81 o 
 -11   1   5       74.24       60.98     17.33 o 
 -10   1   5       50.66       26.39     15.26 o 
  -9   1   5      129.49      132.76     15.35 o 
  -8   1   5        0.17      -10.25     12.88 o 
  -7   1   5       18.94       28.22     11.29 o 
  -6   1   5      691.17      778.11     20.24 o 
  -5   1   5     1447.56     1658.49     25.09 o 
  -4   1   5       42.54       35.47      7.95 o 
  -3   1   5      345.55      304.00     11.18 o 
  -2   1   5      390.63      379.29     10.87 o 
  -1   1   5      206.35      191.17      8.45 o 
   0   1   5      901.55      862.72     11.01 o 
   1   1   5        6.26        4.29      6.28 o 
   2   1   5     1420.45     1450.46     23.08 o 
   3   1   5      846.20      861.54     20.99 o 
   4   1   5      106.94      105.40     12.41 o 
   5   1   5      899.71      914.58     27.36 o 
   6   1   5       29.77       46.66     17.09 o 
   7   1   5      408.78      392.73     24.54 o 
   8   1   5        6.44       13.59     14.94 o 
   9   1   5        7.43       11.13     16.06 o 
 -12   2   5       18.83       24.56     16.61 o 
 -11   2   5       75.38       44.92     17.89 o 
 -10   2   5       35.77       31.24     14.39 o 
  -9   2   5       89.42       82.39     15.27 o 
  -8   2   5      145.98      187.21     15.83 o 
  -7   2   5       43.87       50.09     12.16 o 
  -6   2   5      142.81      157.65     13.29 o 
  -5   2   5     2332.41     2766.42     31.50 o 
  -4   2   5     1152.48     1356.57     20.95 o 
  -3   2   5     1541.11     1603.30     21.33 o 
  -2   2   5     3411.32     3517.59     29.58 o 
  -1   2   5       69.77       68.74      6.84 o 
   0   2   5      375.50      322.07      7.54 o 
   1   2   5       10.59       21.62      6.68 o 
   2   2   5       80.97       90.84      9.47 o 
   3   2   5      639.67      721.04     19.67 o 
   4   2   5     2060.04     1986.52     32.25 o 
   5   2   5       37.28       19.56     14.23 o 
   6   2   5      473.69      515.05     24.80 o 
   7   2   5      672.51      718.07     28.81 o 
   8   2   5        5.17       10.65     14.39 o 
   9   2   5        1.37        0.00     17.09 o 
 -12   3   5        3.23      -10.57     18.04 o 
 -11   3   5      156.90      178.98     20.13 o 
 -10   3   5       27.26        8.90     15.34 o 
  -9   3   5        0.22      -13.51     13.51 o 
  -8   3   5      184.95      180.50     16.00 o 
  -7   3   5       20.69        1.35     12.64 o 
  -6   3   5       69.85      102.83     12.25 o 
  -5   3   5       67.59       68.48     10.34 o 
  -4   3   5     3522.72     3733.20     34.33 o 
  -3   3   5      288.27      278.19     10.61 o 
  -2   3   5      649.15      648.70     13.63 o 
  -1   3   5        0.03       -5.56      6.20 o 
   0   3   5      118.37      104.73      6.57 o 
   1   3   5     3922.47     4112.71     36.58 o 
   2   3   5       42.89       65.20      9.22 o 
   3   3   5     1556.70     1444.70     26.20 o 
   4   3   5       49.19       42.38     11.85 o 
   5   3   5      151.18      131.68     15.52 o 
   6   3   5      787.45      888.74     27.16 o 
   7   3   5      109.41      104.26     17.89 o 
   8   3   5        0.47       13.75     15.26 o 
   9   3   5        1.76       36.24     15.82 o 
 -11   4   5        3.90       -6.28     16.37 o 
 -10   4   5       58.98       75.05     16.22 o 
  -9   4   5      172.04      168.60     15.44 o 
  -8   4   5        6.25       -1.03     13.35 o 
  -7   4   5      204.83      207.14     15.68 o 
  -6   4   5     1651.51     1754.84     28.63 o 
  -5   4   5     1618.53     1674.98     25.77 o 
  -4   4   5      641.35      723.46     16.65 o 
  -3   4   5      163.27      183.98      9.24 o 
  -2   4   5      408.16      388.49     11.67 o 
  -1   4   5       26.94       17.57      5.96 o 
   0   4   5     3558.99     3679.18     41.91 o 
   1   4   5       31.38       29.02      8.11 o 
   2   4   5     1871.26     1986.01     27.54 o 
   3   4   5      187.75      159.15     13.06 o 
   4   4   5      129.40      117.04     12.25 o 
   5   4   5      346.48      334.89     18.17 o 
   6   4   5       68.67       64.72     16.46 o 
   7   4   5       38.42       28.30     16.22 o 
   8   4   5        0.50       -4.61     16.13 o 
   9   4   5       21.70       30.44     16.45 o 
 -11   5   5       13.47        4.77     15.82 o 
 -10   5   5       86.97       84.13     16.38 o 
  -9   5   5       22.24       26.15     13.20 o 
  -8   5   5       63.75       47.31     15.19 o 
  -7   5   5      165.18      163.46     15.04 o 
  -6   5   5     2262.71     2465.18     34.04 o 
  -5   5   5      109.69      135.26     10.98 o 
  -4   5   5        2.27       26.94      7.55 o 
  -3   5   5      317.46      338.31     11.65 o 
  -2   5   5     1226.12     1200.58     18.98 o 
  -1   5   5      977.19     1018.13     17.39 o 
   0   5   5     4096.45     4204.10     93.98 o 
   1   5   5     1344.12     1442.86     22.59 o 
   2   5   5      109.22      115.93     10.66 o 
   3   5   5      539.23      524.23     17.73 o 
   4   5   5      123.01      102.39     13.52 o 
   5   5   5       94.91       97.67     14.16 o 
   6   5   5      102.53       82.24     16.07 o 
   7   5   5        5.79      -11.60     15.74 o 
   8   5   5      106.03       61.15     20.52 o 
   9   5   5        5.69       24.56     15.26 o 
 -11   6   5        0.59        2.38     14.94 o 
 -10   6   5       19.30       18.28     15.98 o 
  -9   6   5       15.28       -4.29     13.91 o 
  -8   6   5      178.69      153.51     17.19 o 
  -7   6   5       21.80       40.94     12.64 o 
  -6   6   5       22.85       22.10     12.32 o 
  -5   6   5     1575.32     1755.60     27.60 o 
  -4   6   5      929.84     1049.69     20.31 o 
  -3   6   5        0.19       -3.97      6.91 o 
  -2   6   5       59.47       62.12      7.56 o 
  -1   6   5      371.96      394.46     12.38 o 
   0   6   5     7627.77     8447.65    329.65 o 
   1   6   5      329.41      321.30     13.80 o 
   2   6   5      131.10       76.24      9.95 o 
   3   6   5      393.41      424.45     16.59 o 
   4   6   5      479.21      499.90     20.10 o 
   5   6   5      161.57      183.41     16.39 o 
   6   6   5       28.90       36.25     15.82 o 
   7   6   5       14.21       21.38     15.26 o 
   8   6   5       29.65       -2.38     17.89 o 
 -11   7   5        0.01        1.59     15.10 o 
 -10   7   5       26.09       11.45     16.06 o 
  -9   7   5       41.52       36.41     14.31 o 
  -8   7   5       29.00       26.95     13.91 o 
  -7   7   5      420.97      447.63     18.98 o 
  -6   7   5      518.21      527.98     19.16 o 
  -5   7   5       55.11       64.65     10.66 o 
  -4   7   5     1174.22     1202.07     22.20 o 
  -3   7   5      166.90      164.59      9.71 o 
  -2   7   5       15.64        5.88      6.92 o 
  -1   7   5     1112.39     1111.69     19.17 o 
   0   7   5      588.76      654.30     16.64 o 
   1   7   5     1053.97     1003.50     20.33 o 
   2   7   5      172.07      188.44     12.34 o 
   3   7   5       15.91        1.67     11.05 o 
   4   7   5      246.21      218.43     15.77 o 
   5   7   5        3.40      -12.88     12.88 o 
   6   7   5       50.15       57.16     16.14 o 
   7   7   5      164.41      146.14     18.70 o 
   8   7   5       11.36       25.36     14.94 o 
 -11   8   5      107.02      104.81     19.72 o 
 -10   8   5        0.70      -15.74     15.74 o 
  -9   8   5        2.31       10.89     13.99 o 
  -8   8   5      602.12      577.31     24.42 o 
  -7   8   5      371.68      348.53     19.69 o 
  -6   8   5       18.52       26.95     11.29 o 
  -5   8   5      659.61      696.03     19.91 o 
  -4   8   5      541.78      567.29     16.86 o 
  -3   8   5      145.02      161.28     10.19 o 
  -2   8   5        2.35        9.22      6.76 o 
  -1   8   5     1065.92      985.96     19.14 o 
   0   8   5      568.75      610.05     12.08 o 
   1   8   5     3452.55     3772.15     38.24 o 
   2   8   5      117.60      137.33     11.54 o 
   3   8   5      139.20      134.87     13.53 o 
   4   8   5      128.74      119.49     14.40 o 
   5   8   5      160.59      143.78     16.31 o 
   6   8   5      148.34      171.60     17.90 o 
   7   8   5        5.70        9.22     14.78 o 
   8   8   5        1.40        8.03     15.18 o 
 -11   9   5       62.95       47.38     19.08 o 
 -10   9   5        3.29       -8.82     15.02 o 
  -9   9   5      200.71      154.06     19.18 o 
  -8   9   5      133.23      149.79     15.91 o 
  -7   9   5       72.37       60.99     14.55 o 
  -6   9   5      117.08      135.16     13.76 o 
  -5   9   5       71.63       78.18     12.09 o 
  -4   9   5     1533.06     1653.65     26.70 o 
  -3   9   5        9.78       14.55      7.95 o 
  -2   9   5      521.45      495.94     15.11 o 
  -1   9   5       25.51       18.52      7.95 o 
   0   9   5      449.23      485.56     22.68 o 
   1   9   5      587.84      641.40     17.59 o 
   2   9   5       32.63       11.37      9.78 o 
   3   9   5      316.92      297.62     16.10 o 
   4   9   5      158.32      160.81     15.91 o 
   5   9   5       20.05       27.66     13.27 o 
   6   9   5      129.39      145.16     16.39 o 
   7   9   5        3.00      -15.58     15.58 o 
   8   9   5       12.08       52.22     15.42 o 
 -11  10   5        6.67       43.08     16.77 o 
 -10  10   5       22.31       18.76     17.41 o 
  -9  10   5       42.28       43.96     15.90 o 
  -8  10   5       55.41       71.48     14.07 o 
  -7  10   5      134.82      122.04     15.27 o 
  -6  10   5       32.72       19.95     12.24 o 
  -5  10   5      281.28      291.27     15.22 o 
  -4  10   5      998.69      995.85     21.90 o 
  -3  10   5      181.46      197.62     11.31 o 
  -2  10   5       69.72       59.57      8.99 o 
  -1  10   5      511.21      524.92     15.82 o 
   0  10   5        8.11       13.06      5.92 o 
   1  10   5        0.96       -4.05      9.06 o 
   2  10   5        4.42       -5.72      9.22 o 
   3  10   5      113.65      128.71     13.36 o 
   4  10   5       97.56       92.42     13.76 o 
   5  10   5        4.42       -6.91     13.27 o 
   6  10   5      113.39      105.30     16.38 o 
   7  10   5        6.23       17.72     15.18 o 
   8  10   5       21.08       36.48     16.77 o 
 -11  11   5       23.00       44.75     17.33 o 
 -10  11   5      496.11      509.99     27.18 o 
  -9  11   5        6.55        2.07     15.82 o 
  -8  11   5        2.05      -13.83     13.83 o 
  -7  11   5      129.51      117.81     15.04 o 
  -6  11   5       59.44       58.84     12.88 o 
  -5  11   5       46.40       52.95     11.13 o 
  -4  11   5        1.50       -1.99     10.25 o 
  -3  11   5      136.56      144.12     10.82 o 
  -2  11   5       39.11       43.33      8.90 o 
  -1  11   5        0.40       16.29      8.03 o 
   0  11   5        0.67       -6.22      6.22 o 
   1  11   5        6.07       -4.69      9.62 o 
   2  11   5       39.92       38.00     10.26 o 
   3  11   5       11.74       14.23     11.45 o 
   4  11   5       14.31       20.67     12.72 o 
   5  11   5       44.34       13.12     14.63 o 
   6  11   5       25.42       34.18     13.91 o 
   7  11   5        0.91        6.04     15.90 o 
   8  11   5       56.00       86.18     18.21 o 
 -11  12   5       44.40       78.14     19.24 o 
 -10  12   5      208.10      161.76     22.04 o 
  -9  12   5       16.24       12.64     16.37 o 
  -8  12   5       84.49       92.48     16.38 o 
  -7  12   5       11.10       10.01     13.11 o 
  -6  12   5      105.92       80.26     14.24 o 
  -5  12   5       61.27       67.67     12.01 o 
  -4  12   5       31.89       20.43     11.05 o 
  -3  12   5       71.82       51.54     10.58 o 
  -2  12   5       10.53       15.82      8.50 o 
  -1  12   5        0.47        7.47      9.14 o 
   0  12   5     1100.82     1094.94     16.80 o 
   1  12   5       32.42       58.04     10.34 o 
   2  12   5      140.66      137.73     13.53 o 
   3  12   5       42.82       60.58     12.64 o 
   4  12   5      123.04      111.92     14.64 o 
   5  12   5      224.54      226.52     18.70 o 
   6  12   5       28.25       30.92     15.18 o 
   7  12   5       49.60       52.39     16.69 o 
   8  12   5        1.19        3.42     16.29 o 
 -10  13   5       20.44       41.73     18.20 o 
  -9  13   5       91.34       90.57     17.81 o 
  -8  13   5       19.44       28.30     14.86 o 
  -7  13   5        0.55       -1.75     13.11 o 
  -6  13   5       72.22       71.49     13.12 o 
  -5  13   5      848.46      793.74     23.52 o 
  -4  13   5      481.46      486.97     18.51 o 
  -3  13   5      223.27      234.43     14.25 o 
  -2  13   5       72.76       80.64     10.74 o 
  -1  13   5      506.87      504.48     17.48 o 
   0  13   5      437.98      417.24     32.71 o 
   1  13   5      352.78      348.34     16.74 o 
   2  13   5       94.83      104.91     12.73 o 
   3  13   5       56.24       52.87     13.52 o 
   4  13   5       16.75       40.30     13.51 o 
   5  13   5       34.25       36.65     14.63 o 
   6  13   5      278.65      226.88     20.86 o 
   7  13   5        9.14        6.28     15.26 o 
   8  13   5        1.10       23.76     16.61 o 
 -10  14   5       36.94       37.84     16.69 o 
  -9  14   5       93.99       90.18     18.45 o 
  -8  14   5       33.81       30.61     15.74 o 
  -7  14   5       70.20       88.10     14.55 o 
  -6  14   5       57.68       32.60     13.91 o 
  -5  14   5      226.67      216.07     16.96 o 
  -4  14   5       29.45       21.23     12.16 o 
  -3  14   5        9.70        6.99     10.65 o 
  -2  14   5       45.11       36.41     11.37 o 
  -1  14   5       77.91       77.22     12.57 o 
   0  14   5      186.51      185.74     13.49 o 
   1  14   5      109.39      114.15     13.05 o 
   2  14   5      125.32      123.71     14.00 o 
   3  14   5       16.23       28.85     12.48 o 
   4  14   5       17.61       18.28     12.16 o 
   5  14   5      144.37      149.63     16.55 o 
   6  14   5      109.49      129.31     18.53 o 
   7  14   5        1.82       11.29     15.02 o 
 -10  15   5       34.84       26.15     17.09 o 
  -9  15   5       47.20       77.59     17.25 o 
  -8  15   5       86.96       78.96     16.86 o 
  -7  15   5       48.58       21.78     14.47 o 
  -6  15   5       26.33       41.34     13.99 o 
  -5  15   5       42.50       15.66     12.72 o 
  -4  15   5      152.34      147.76     14.96 o 
  -3  15   5        0.67      -10.73     10.73 o 
  -2  15   5       28.00       31.80     10.81 o 
  -1  15   5       60.35       44.69     12.56 o 
   0  15   5        0.03        6.17     13.51 o 
   1  15   5        6.20      -12.72     12.72 o 
   2  15   5       83.02       72.53     14.47 o 
   3  15   5       53.72       60.82     12.88 o 
   4  15   5        4.32      -13.27     13.27 o 
   5  15   5       57.63       50.65     15.82 o 
   6  15   5       42.38       25.44     15.50 o 
   7  15   5        0.08      -16.61     16.61 o 
 -10  16   5       37.66       14.71     17.89 o 
  -9  16   5       74.29      100.34     18.37 o 
  -8  16   5       86.45       83.81     16.70 o 
  -7  16   5        0.00        1.27     13.19 o 
  -6  16   5      291.20      318.92     18.47 o 
  -5  16   5      281.38      307.15     17.52 o 
  -4  16   5        9.92       12.80     12.64 o 
  -3  16   5       65.46       84.77     12.64 o 
  -2  16   5       12.93       12.32     11.37 o 
  -1  16   5      483.68      527.48     20.26 o 
   0  16   5        1.99      -10.54     13.27 o 
   1  16   5      365.75      329.77     20.32 o 
   2  16   5      779.57      755.34     26.13 o 
   3  16   5        0.00       19.79     11.44 o 
   4  16   5        7.65       29.89     13.11 o 
   5  16   5       96.66      123.74     16.86 o 
   6  16   5       14.02       28.53     13.75 o 
   7  16   5       10.90       21.30     16.45 o 
  -9  17   5       13.95       61.44     16.06 o 
  -8  17   5       37.62       15.42     16.85 o 
  -7  17   5       14.82       34.18     14.86 o 
  -6  17   5       11.02      -12.32     14.47 o 
  -5  17   5       98.11      115.00     15.27 o 
  -4  17   5      110.32      102.21     14.79 o 
  -3  17   5        2.75      -12.08     12.08 o 
  -2  17   5       93.19       73.25     14.32 o 
  -1  17   5       10.70        1.03     13.35 o 
   0  17   5      295.25      257.58     13.54 o 
   1  17   5        7.89       28.22     14.55 o 
   2  17   5      739.34      754.20     26.60 o 
   3  17   5       62.34      107.02     14.07 o 
   4  17   5       21.83        7.23     14.07 o 
   5  17   5       10.65       -1.43     15.18 o 
   6  17   5        1.21       -9.54     15.58 o 
   7  17   5        1.52      -17.17     17.17 o 
  -9  18   5        0.05      -14.15     15.74 o 
  -8  18   5       24.04       31.16     16.37 o 
  -7  18   5       10.70        0.72     15.26 o 
  -6  18   5      233.90      233.77     18.94 o 
  -5  18   5        2.13      -12.88     12.88 o 
  -4  18   5       37.23       32.75     13.44 o 
  -3  18   5       57.99       71.56     13.60 o 
  -2  18   5        1.16      -13.11     13.11 o 
  -1  18   5       41.63       33.31     14.71 o 
   0  18   5      121.95      122.60     12.20 o 
   1  18   5      558.76      581.05     24.09 o 
   2  18   5      212.38      189.82     18.54 o 
   3  18   5       17.25       36.17     13.43 o 
   4  18   5       18.37       30.92     14.86 o 
   5  18   5       23.23      -16.37     16.37 o 
   6  18   5       24.43       39.43     16.45 o 
  -9  19   5        9.97      -18.28     18.28 o 
  -8  19   5       24.89       21.30     16.69 o 
  -7  19   5       29.63       46.42     14.94 o 
  -6  19   5       96.84       71.17     17.97 o 
  -5  19   5        9.86       -3.18     13.43 o 
  -4  19   5       58.78       68.93     13.20 o 
  -3  19   5       68.14       63.45     13.60 o 
  -2  19   5      111.73      149.93     15.27 o 
  -1  19   5      585.50      613.96     24.58 o 
   0  19   5       69.65       80.74     12.76 o 
   1  19   5        0.37       10.65     16.05 o 
   2  19   5      207.66      212.09     18.78 o 
   3  19   5        9.26       10.65     14.70 o 
   4  19   5        7.40       20.74     14.23 o 
   5  19   5       13.72       37.28     15.10 o 
   6  19   5        3.61       13.59     15.10 o 
  -8  20   5       78.09       89.93     18.92 o 
  -7  20   5        4.45       24.88     14.70 o 
  -6  20   5       77.21       18.21     17.49 o 
  -5  20   5       64.48       57.17     15.74 o 
  -4  20   5        0.85        4.37     13.75 o 
  -3  20   5        5.06       -8.42     12.88 o 
  -2  20   5       39.77       42.45     14.39 o 
  -1  20   5      434.85      479.83     24.31 o 
   0  20   5        2.89        7.76     10.46 o 
   1  20   5      635.50      627.63     25.22 o 
   2  20   5        3.35       32.59     14.78 o 
   3  20   5       37.23       54.06     15.58 o 
   4  20   5        5.94       -4.45     14.62 o 
   5  20   5       11.00       37.91     15.26 o 
   6  20   5       35.24       50.88     19.08 o 
  -8  21   5       29.42       39.82     18.20 o 
  -7  21   5        1.91       -7.07     15.10 o 
  -6  21   5       88.57      105.36     17.57 o 
  -5  21   5        5.16      -11.05     16.06 o 
  -4  21   5      361.99      385.69     21.83 o 
  -3  21   5       13.03       12.00     13.83 o 
  -2  21   5       15.80        3.74     14.47 o 
  -1  21   5      866.27      913.69     30.37 o 
   0  21   5      240.26      226.05     14.43 o 
   1  21   5       67.13       20.20     16.94 o 
   2  21   5       23.70       60.73     15.42 o 
   3  21   5       36.58       31.88     16.53 o 
   4  21   5        5.74        6.99     15.34 o 
   5  21   5       44.43       52.71     17.57 o 
  -8  22   5       12.81        9.70     18.36 o 
  -7  22   5       24.12       22.89     16.30 o 
  -6  22   5       28.67       24.48     16.77 o 
  -5  22   5       11.39       13.67     15.10 o 
  -4  22   5        9.39        3.42     13.99 o 
  -3  22   5       16.51       25.28     13.51 o 
  -2  22   5       59.52       71.32     15.34 o 
  -1  22   5       28.61       37.20     15.98 o 
   0  22   5      376.24      393.88     20.15 o 
   1  22   5       21.31       30.05     15.66 o 
   2  22   5        1.15      -15.18     15.18 o 
   3  22   5       94.16       99.08     18.69 o 
   4  22   5        1.95       15.34     14.54 o 
   5  22   5        5.62       22.57     15.98 o 
  -7  23   5        3.83       22.10     15.90 o 
  -6  23   5        6.71       -1.59     15.58 o 
  -5  23   5       52.18       39.99     16.22 o 
  -4  23   5        1.12      -14.47     14.47 o 
  -3  23   5        1.14       -9.06     13.99 o 
  -2  23   5       73.77      105.35     16.14 o 
  -1  23   5       23.92       31.64     16.30 o 
   0  23   5      115.28       82.62     12.62 o 
   1  23   5        7.44      -15.26     15.26 o 
   2  23   5       17.26       18.68     16.45 o 
   3  23   5       36.86       51.27     16.85 o 
   4  23   5        1.58       33.62     14.94 o 
  -6  24   5        0.18        0.00     15.90 o 
  -5  24   5       27.29       37.92     15.74 o 
  -4  24   5        0.49        3.02     14.31 o 
  -3  24   5        2.64      -15.26     15.26 o 
  -2  24   5       30.14       48.49     15.18 o 
  -1  24   5        4.87       11.60     14.86 o 
   0  24   5       71.88       66.35     12.09 o 
   1  24   5       10.03        6.76     15.50 o 
   2  24   5        1.37       -5.48     15.18 o 
   3  24   5       13.15       24.72     15.34 o 
   4  24   5       21.69       10.49     17.17 o 
  -6  25   5        0.31        6.91     16.93 o 
  -5  25   5        7.74       35.53     15.98 o 
  -4  25   5        0.50        2.38     14.86 o 
  -3  25   5       17.61       35.53     15.34 o 
  -2  25   5       57.39       82.13     16.78 o 
  -1  25   5       45.79       63.04     16.22 o 
   0  25   5        1.98       13.56     10.44 o 
   1  25   5       38.06       65.50     14.71 o 
   2  25   5       54.55       58.19     18.05 o 
   3  25   5        1.74       20.66     16.05 o 
  -5  26   5        1.12       -6.91     17.25 o 
  -4  26   5        1.48       15.82     16.05 o 
  -3  26   5        1.52        0.00     15.34 o 
  -2  26   5        1.36       17.56     14.86 o 
  -1  26   5        7.45       18.36     15.98 o 
   0  26   5        4.48       -5.18     10.72 o 
   1  26   5        1.04       15.74     16.13 o 
   2  26   5        3.05       41.97     15.34 o 
  -4  27   5        0.80        3.50     16.21 o 
  -3  27   5       66.83       83.16     19.96 o 
  -2  27   5       16.86        4.21     15.74 o 
  -1  27   5       58.98       73.62     17.25 o 
   0  27   5       18.96       29.21     12.14 o 
   1  27   5        1.68      -17.64     17.64 o 
  -2  28   5        1.00       -5.25     16.37 o 
  -1  28   5        1.88       -4.37     18.12 o 
 -12   0   6      114.97      100.36     20.28 o 
 -11   0   6        0.46      -16.29     16.29 o 
 -10   0   6      102.43       93.05     17.26 o 
  -9   0   6       43.24       53.58     13.52 o 
  -8   0   6       18.90       13.04     13.20 o 
  -7   0   6       11.80       24.48     12.24 o 
  -6   0   6      446.73      404.32     16.76 o 
  -5   0   6     1616.67     1781.96     27.29 o 
  -4   0   6      562.80      611.23     16.15 o 
  -3   0   6      594.70      552.63     14.41 o 
  -2   0   6      589.43      622.58     14.89 o 
  -1   0   6      349.14      324.40     10.86 o 
   0   0   6      293.76      275.81      8.97 o 
   1   0   6      723.44      732.81     17.86 o 
   2   0   6     1753.88     1676.67     27.47 o 
   3   0   6        3.53      -10.65     10.65 o 
   4   0   6      942.93      889.45     26.42 o 
   5   0   6     3167.09     3369.10     48.16 o 
   6   0   6      394.89      398.06     23.19 o 
   7   0   6      130.93      142.45     18.37 o 
   8   0   6        1.85        8.90     15.10 o 
 -12   1   6        1.61        0.87     17.25 o 
 -11   1   6       29.83       28.54     16.22 o 
 -10   1   6        3.09       15.66     14.47 o 
  -9   1   6      180.32      198.21     16.47 o 
  -8   1   6      673.79      710.86     24.60 o 
  -7   1   6      470.40      449.38     18.75 o 
  -6   1   6      100.58      126.09     13.21 o 
  -5   1   6      121.48      106.87     10.74 o 
  -4   1   6      622.92      677.24     16.48 o 
  -3   1   6       81.04       78.84      9.15 o 
  -2   1   6     2145.02     2146.92     25.78 o 
  -1   1   6      340.53      345.27     11.97 o 
   0   1   6      246.77      249.73      7.67 o 
   1   1   6      190.34      208.02     11.55 o 
   2   1   6      943.68     1004.70     22.53 o 
   3   1   6       56.53       75.78     12.25 o 
   4   1   6       65.68       55.26     14.15 o 
   5   1   6     2304.11     2551.48     41.90 o 
   6   1   6       45.57       66.07     16.85 o 
   7   1   6       16.66        9.30     15.10 o 
   8   1   6        6.51      -11.37     16.13 o 
 -12   2   6        0.01       10.49     15.90 o 
 -11   2   6       91.69       79.76     17.89 o 
 -10   2   6       44.96       34.82     14.39 o 
  -9   2   6      215.74      220.07     18.62 o 
  -8   2   6        7.65       32.51     13.43 o 
  -7   2   6      153.39      164.80     15.52 o 
  -6   2   6     1540.61     1776.21     29.08 o 
  -5   2   6      582.48      651.55     17.99 o 
  -4   2   6     1717.62     1912.63     26.39 o 
  -3   2   6       54.07       63.31      8.35 o 
  -2   2   6      760.61      779.68     16.20 o 
  -1   2   6      105.77      121.44      8.99 o 
   0   2   6      457.66      516.85     10.14 o 
   1   2   6     2257.63     2293.19     29.85 o 
   2   2   6      120.82      122.38     11.70 o 
   3   2   6      896.90      817.31     22.98 o 
   4   2   6        0.02        7.71     12.16 o 
   5   2   6       96.80      102.91     17.89 o 
   6   2   6      404.42      405.81     23.11 o 
   7   2   6       70.37       58.20     17.65 o 
   8   2   6       20.49       15.50     15.34 o 
 -12   3   6        0.13      -17.17     17.17 o 
 -11   3   6        2.63       26.47     14.70 o 
 -10   3   6        0.02        1.35     13.19 o 
  -9   3   6       66.79       80.78     15.19 o 
  -8   3   6      225.93      274.96     18.39 o 
  -7   3   6     1131.11     1209.36     28.31 o 
  -6   3   6        0.27       -2.38     11.05 o 
  -5   3   6     1220.94     1277.83     24.13 o 
  -4   3   6        7.57        1.27      8.11 o 
  -3   3   6     1026.83     1077.30     19.22 o 
  -2   3   6      150.21      150.09      9.32 o 
  -1   3   6       77.37       87.19      8.27 o 
   0   3   6      961.09     1158.47     14.54 o 
   1   3   6      235.79      197.43     11.31 o 
   2   3   6       81.08       89.96     11.21 o 
   3   3   6       72.34      104.82     12.49 o 
   4   3   6      480.46      543.85     20.42 o 
   5   3   6      399.12      398.32     20.80 o 
   6   3   6        8.20       -7.63     16.06 o 
   7   3   6      377.05      424.86     24.13 o 
   8   3   6        1.26       -5.72     15.98 o 
 -11   4   6        0.32      -15.74     15.74 o 
 -10   4   6        4.48       -5.56     14.62 o 
  -9   4   6        0.00      -14.94     14.94 o 
  -8   4   6      257.95      265.70     18.71 o 
  -7   4   6     1572.18     1595.66     31.62 o 
  -6   4   6      216.39      246.21     15.29 o 
  -5   4   6      374.57      403.05     15.08 o 
  -4   4   6     2106.46     2228.49     29.08 o 
  -3   4   6        8.08        0.32      7.47 o 
  -2   4   6       73.84       59.26      8.43 o 
  -1   4   6     1661.90     1762.42     24.55 o 
   0   4   6      101.32      106.62      8.24 o 
   1   4   6       97.14      120.37      9.63 o 
   2   4   6      900.55      872.85     21.64 o 
   3   4   6      262.65      201.68     14.66 o 
   4   4   6       31.70       38.95     11.77 o 
   5   4   6      162.06      165.66     16.39 o 
   6   4   6       72.69       59.64     16.94 o 
   7   4   6       92.72      132.48     18.77 o 
   8   4   6        7.05       18.92     14.78 o 
 -11   5   6        1.72        4.77     14.23 o 
 -10   5   6        2.85        9.06     13.27 o 
  -9   5   6       65.42       57.88     15.58 o 
  -8   5   6      883.29      939.24     27.75 o 
  -7   5   6     1715.87     1790.90     32.53 o 
  -6   5   6      158.18      153.52     14.17 o 
  -5   5   6      376.86      388.04     15.71 o 
  -4   5   6     1801.28     1831.90     26.96 o 
  -3   5   6     3798.34     4067.90     37.33 o 
  -2   5   6      214.57      229.30     10.84 o 
  -1   5   6     1547.95     1731.20     24.75 o 
   0   5   6     1441.83     1426.01     29.86 o 
   1   5   6      271.09      296.78     12.99 o 
   2   5   6       90.43      114.86     11.77 o 
   3   5   6      442.87      482.75     19.14 o 
   4   5   6        0.21       -6.52     12.08 o 
   5   5   6       60.94       67.82     15.19 o 
   6   5   6      101.40       69.35     17.18 o 
   7   5   6       13.52       34.50     15.90 o 
   8   5   6       38.77       48.97     17.57 o 
 -11   6   6       24.65       17.57     16.06 o 
 -10   6   6        3.99        8.50     14.07 o 
  -9   6   6       51.64       52.39     14.55 o 
  -8   6   6      327.16      352.01     20.95 o 
  -7   6   6     1788.59     1799.27     33.99 o 
  -6   6   6     1383.55     1448.02     28.54 o 
  -5   6   6     1014.97     1067.89     23.34 o 
  -4   6   6      924.32      961.13     20.45 o 
  -3   6   6     1987.12     2027.75     27.59 o 
  -2   6   6      914.64      947.24     18.87 o 
  -1   6   6      823.97      862.51     18.77 o 
   0   6   6        2.31        2.29      5.87 o 
   1   6   6        0.27       12.08      8.03 o 
   2   6   6      496.64      545.39     17.64 o 
   3   6   6       76.56       75.07     11.93 o 
   4   6   6      145.14      133.67     14.96 o 
   5   6   6       12.98        5.80     13.11 o 
   6   6   6        0.26       18.36     13.83 o 
   7   6   6        3.11       10.41     15.82 o 
   8   6   6       14.43        2.54     17.33 o 
 -11   7   6       65.91       69.49     18.05 o 
 -10   7   6       14.22       24.40     15.10 o 
  -9   7   6        4.24       20.27     13.91 o 
  -8   7   6       18.14       26.31     16.45 o 
  -7   7   6      383.30      391.60     20.09 o 
  -6   7   6     1285.55     1280.05     27.15 o 
  -5   7   6       20.87       39.59     10.10 o 
  -4   7   6      355.02      323.80     13.96 o 
  -3   7   6      258.18      300.51     12.99 o 
  -2   7   6      101.85       95.00      9.55 o 
  -1   7   6       11.62       20.67      7.63 o 
   0   7   6      667.98      668.18     14.64 o 
   1   7   6       82.09       69.36     10.90 o 
   2   7   6       27.46       25.84     10.18 o 
   3   7   6       76.95       80.56     12.41 o 
   4   7   6       17.53       23.93     12.96 o 
   5   7   6        0.20        6.44     12.95 o 
   6   7   6       63.88       39.36     16.54 o 
   7   7   6       15.21       10.57     15.34 o 
   8   7   6       15.38       36.48     14.70 o 
 -11   8   6        1.73      -10.65     16.29 o 
 -10   8   6        0.08       26.94     14.70 o 
  -9   8   6       24.36       -3.26     14.39 o 
  -8   8   6     2159.96     2231.34     41.20 o 
  -7   8   6        1.99        5.09     14.31 o 
  -6   8   6       46.44       33.00     13.52 o 
  -5   8   6     1064.98     1012.09     23.74 o 
  -4   8   6      317.68      321.73     13.95 o 
  -3   8   6       27.94       29.73      8.75 o 
  -2   8   6      146.89      125.61     10.59 o 
  -1   8   6      791.74      833.79     19.23 o 
   0   8   6      387.42      357.53     10.18 o 
   1   8   6      823.02      829.83     20.90 o 
   2   8   6      189.39      187.95     14.17 o 
   3   8   6      405.95      458.12     19.53 o 
   4   8   6       33.74       55.89     12.48 o 
   5   8   6       16.42       -8.98     13.35 o 
   6   8   6        1.37      -10.81     14.86 o 
   7   8   6        1.35        0.79     15.66 o 
   8   8   6       21.04       37.76     16.85 o 
 -11   9   6       23.40       15.82     17.81 o 
 -10   9   6      153.11       90.45     19.33 o 
  -9   9   6        7.66        1.35     14.15 o 
  -8   9   6       16.83       18.12     14.55 o 
  -7   9   6      239.24      264.08     18.07 o 
  -6   9   6     1273.67     1273.55     28.42 o 
  -5   9   6       11.61        8.43     10.49 o 
  -4   9   6       55.61       49.30      9.94 o 
  -3   9   6      207.64      200.52     11.95 o 
  -2   9   6      358.01      402.38     14.28 o 
  -1   9   6     1394.69     1445.44     25.13 o 
   0   9   6      575.81      588.96     12.57 o 
   1   9   6      103.60       96.02     11.53 o 
   2   9   6      994.52      938.45     24.12 o 
   3   9   6        3.38       10.73     11.76 o 
   4   9   6       70.84       64.41     14.00 o 
   5   9   6       38.59       12.88     13.91 o 
   6   9   6        0.94       -8.98     15.18 o 
   7   9   6        0.59      -15.58     15.58 o 
   8   9   6        0.10      -17.09     17.09 o 
 -11  10   6       50.70       80.37     18.52 o 
 -10  10   6        1.02       12.88     16.13 o 
  -9  10   6       12.66       35.69     14.39 o 
  -8  10   6       18.33       25.20     14.39 o 
  -7  10   6        0.30        1.11     12.95 o 
  -6  10   6      258.85      275.62     16.80 o 
  -5  10   6      127.86      142.57     13.68 o 
  -4  10   6       18.45       21.30      9.94 o 
  -3  10   6       18.50       -0.40      9.54 o 
  -2  10   6       67.13       81.99     10.58 o 
  -1  10   6      190.07      216.65     12.58 o 
   0  10   6        6.13        5.62      6.44 o 
   1  10   6        1.25        4.13      9.54 o 
   2  10   6       51.31       33.55     12.01 o 
   3  10   6        8.95       16.06     11.37 o 
   4  10   6      107.27      140.86     14.87 o 
   5  10   6      405.67      356.58     21.91 o 
   6  10   6        3.62      -12.72     14.94 o 
   7  10   6       10.19       29.25     16.21 o 
 -11  11   6       10.06       20.67     19.31 o 
 -10  11   6       56.20       49.29     16.93 o 
  -9  11   6        0.26        0.72     15.10 o 
  -8  11   6       18.66       24.08     12.96 o 
  -7  11   6      115.88       98.00     16.70 o 
  -6  11   6      149.15      166.85     14.96 o 
  -5  11   6        7.72       11.37     10.97 o 
  -4  11   6      104.93      107.07     12.25 o 
  -3  11   6       20.24       21.54      9.70 o 
  -2  11   6      493.72      483.47     17.08 o 
  -1  11   6      517.88      536.50     18.13 o 
   0  11   6       13.96       17.26      7.51 o 
   1  11   6      170.99      175.26     14.25 o 
   2  11   6       27.51       31.56     10.89 o 
   3  11   6        3.42       24.96     11.84 o 
   4  11   6       91.76       83.74     13.92 o 
   5  11   6      179.74      141.95     19.10 o 
   6  11   6      116.53      106.73     17.66 o 
   7  11   6       62.40       88.73     17.57 o 
 -11  12   6       44.67       47.46     18.60 o 
 -10  12   6       77.99       40.15     19.48 o 
  -9  12   6      141.69      113.83     17.90 o 
  -8  12   6       82.51       79.92     15.90 o 
  -7  12   6       23.05       25.68     12.64 o 
  -6  12   6       60.96       65.76     12.88 o 
  -5  12   6      104.22      117.72     13.60 o 
  -4  12   6       20.95       28.22     11.05 o 
  -3  12   6      105.69      131.73     12.09 o 
  -2  12   6       91.71      103.56     12.01 o 
  -1  12   6      714.78      711.79     20.71 o 
   0  12   6      554.56      564.17     13.66 o 
   1  12   6      142.79      124.29     13.92 o 
   2  12   6       25.43       25.99     11.92 o 
   3  12   6        7.12       15.10     11.84 o 
   4  12   6      142.67      117.42     16.07 o 
   5  12   6        0.01      -13.27     13.99 o 
   6  12   6       90.90       63.54     17.26 o 
   7  12   6        1.72        0.79     16.29 o 
 -10  13   6       88.70       73.39     18.45 o 
  -9  13   6        1.45       -5.80     15.74 o 
  -8  13   6      114.41      107.85     15.99 o 
  -7  13   6      212.91      236.62     17.43 o 
  -6  13   6        0.71       -2.70     12.95 o 
  -5  13   6      160.22      160.58     14.72 o 
  -4  13   6        3.05        6.44     10.89 o 
  -3  13   6        0.45       20.74      9.38 o 
  -2  13   6        3.48        3.02     10.65 o 
  -1  13   6        7.56        7.39     10.89 o 
   0  13   6       51.84       49.01     10.06 o 
   1  13   6       18.09       28.46     11.05 o 
   2  13   6        1.04        4.61     11.13 o 
   3  13   6        3.52      -11.13     12.08 o 
   4  13   6      175.47      139.72     17.98 o 
   5  13   6        2.82       -1.35     13.75 o 
   6  13   6       11.42       14.39     14.47 o 
   7  13   6        0.18       -0.87     15.42 o 
 -10  14   6        5.04      -13.19     17.33 o 
  -9  14   6        4.63       -6.68     15.98 o 
  -8  14   6       14.90       12.16     14.70 o 
  -7  14   6       48.22       61.77     15.11 o 
  -6  14   6        4.22       13.99     11.84 o 
  -5  14   6       87.86       83.27     14.16 o 
  -4  14   6      111.72      103.81     13.05 o 
  -3  14   6        9.02      -11.37     11.37 o 
  -2  14   6      319.52      310.12     17.21 o 
  -1  14   6      119.04      105.09     13.92 o 
   0  14   6      115.89      123.39      9.72 o 
   1  14   6        2.12        4.45     11.52 o 
   2  14   6        7.49        7.95     12.24 o 
   3  14   6        2.75      -13.59     13.59 o 
   4  14   6      143.45      141.84     16.55 o 
   5  14   6        0.90       -5.64     14.62 o 
   6  14   6       27.04       17.89     16.06 o 
   7  14   6       33.27       35.29     17.25 o 
 -10  15   6        0.26       33.94     15.74 o 
  -9  15   6       42.32       40.70     17.73 o 
  -8  15   6        6.19      -16.45     16.45 o 
  -7  15   6       35.19       48.81     14.39 o 
  -6  15   6       66.94       80.39     14.15 o 
  -5  15   6        3.79        6.99     11.92 o 
  -4  15   6       43.98       44.28     13.60 o 
  -3  15   6        2.36       10.73     11.60 o 
  -2  15   6        0.52        6.20     11.60 o 
  -1  15   6     1502.96     1587.82     32.24 o 
   0  15   6      261.77      288.09     19.71 o 
   1  15   6       20.42       26.55     12.88 o 
   2  15   6        0.20        1.67     12.16 o 
   3  15   6        0.84      -13.19     13.19 o 
   4  15   6      237.70      248.97     19.26 o 
   5  15   6        5.88       -2.86     14.62 o 
   6  15   6       15.55       15.18     15.42 o 
 -10  16   6       19.88       -4.37     17.57 o 
  -9  16   6        0.75        4.77     15.82 o 
  -8  16   6       47.34       79.82     16.93 o 
  -7  16   6       22.84       20.43     14.07 o 
  -6  16   6      114.97       91.63     16.07 o 
  -5  16   6        1.32        1.67     12.64 o 
  -4  16   6        0.73       -6.44     11.84 o 
  -3  16   6      157.08      168.53     14.80 o 
  -2  16   6      239.35      237.26     16.88 o 
  -1  16   6     1376.06     1429.71     32.67 o 
   0  16   6       84.65       93.67     11.69 o 
   1  16   6       98.65      101.88     15.03 o 
   2  16   6        5.20      -11.05     12.56 o 
   3  16   6       41.31       45.71     13.91 o 
   4  16   6      172.76      182.75     18.78 o 
   5  16   6       11.90       27.66     14.31 o 
   6  16   6       39.16       38.63     17.49 o 
  -9  17   6        1.20      -16.37     16.37 o 
  -8  17   6       74.89      101.22     17.89 o 
  -7  17   6      132.68      119.63     16.94 o 
  -6  17   6        0.90      -14.47     14.47 o 
  -5  17   6       10.17       -3.58     13.19 o 
  -4  17   6        0.56      -13.11     13.11 o 
  -3  17   6       69.13       73.95     14.79 o 
  -2  17   6      631.80      589.98     24.35 o 
  -1  17   6      680.17      772.89     25.87 o 
   0  17   6      100.70      104.38     12.03 o 
   1  17   6      513.26      483.94     23.61 o 
   2  17   6       99.76       95.20     15.19 o 
   3  17   6       11.09       22.81     12.64 o 
   4  17   6       83.57      102.42     16.22 o 
   5  17   6        0.00      -13.91     15.90 o 
   6  17   6        1.79       10.97     16.21 o 
  -9  18   6        0.45      -16.29     16.29 o 
  -8  18   6       17.55       -9.22     16.69 o 
  -7  18   6       21.78       15.58     15.74 o 
  -6  18   6       66.56       60.59     15.43 o 
  -5  18   6        0.18       -2.46     12.40 o 
  -4  18   6       94.67       64.02     15.51 o 
  -3  18   6       15.69        7.39     13.83 o 
  -2  18   6      702.62      649.82     25.32 o 
  -1  18   6     1513.07     1593.42     34.85 o 
   0  18   6      258.36      244.39     34.67 o 
   1  18   6      384.28      406.52     22.31 o 
   2  18   6       45.85       74.65     14.31 o 
   3  18   6       22.72       65.74     12.08 o 
   4  18   6       12.93       17.57     14.70 o 
   5  18   6        0.88      -12.72     15.66 o 
   6  18   6        2.62       24.40     13.91 o 
  -9  19   6       36.04       15.66     17.25 o 
  -8  19   6      180.01      157.28     19.89 o 
  -7  19   6       11.25       12.56     15.18 o 
  -6  19   6        2.09      -14.70     14.70 o 
  -5  19   6      155.93      166.19     17.50 o 
  -4  19   6        2.82      -13.35     13.35 o 
  -3  19   6       87.14       95.51     15.59 o 
  -2  19   6       31.79        5.33     15.18 o 
  -1  19   6      363.01      412.44     23.90 o 
   0  19   6       94.86      105.78     11.64 o 
   1  19   6      125.33      146.75     18.37 o 
   2  19   6       87.76       62.82     16.38 o 
   3  19   6        4.40       16.21     13.91 o 
   4  19   6        0.42      -13.67     14.78 o 
   5  19   6       49.78       47.86     16.77 o 
  -8  20   6       28.41       28.93     17.17 o 
  -7  20   6        5.69       16.13     14.70 o 
  -6  20   6      179.37      167.00     18.94 o 
  -5  20   6        0.43       31.79     13.43 o 
  -4  20   6       92.50       95.03     17.02 o 
  -3  20   6      196.08      206.34     18.62 o 
  -2  20   6      472.17      503.02     23.84 o 
  -1  20   6     1181.73     1347.20     33.87 o 
   0  20   6      201.87      231.87     14.06 o 
   1  20   6       86.38      122.86     16.46 o 
   2  20   6       20.46       31.80     14.94 o 
   3  20   6       26.25       16.93     15.66 o 
   4  20   6        1.18       -5.48     16.29 o 
   5  20   6       32.11       35.85     17.49 o 
  -8  21   6        3.94        9.46     17.17 o 
  -7  21   6        2.68       16.77     15.02 o 
  -6  21   6       36.95       47.06     15.66 o 
  -5  21   6        1.89       -9.22     13.91 o 
  -4  21   6        0.38        4.05     13.51 o 
  -3  21   6       68.75       61.22     15.82 o 
  -2  21   6       22.97       14.94     16.45 o 
  -1  21   6       19.97        8.43     16.93 o 
   0  21   6      401.09      387.74     18.48 o 
   1  21   6      177.22      208.53     19.81 o 
   2  21   6      124.84      103.24     18.21 o 
   3  21   6        0.05      -13.03     15.50 o 
   4  21   6        1.31      -15.18     15.18 o 
  -7  22   6        0.00      -16.77     16.77 o 
  -6  22   6       33.12       35.06     14.94 o 
  -5  22   6       20.16       28.06     14.15 o 
  -4  22   6       14.90        2.15     15.10 o 
  -3  22   6       16.09       14.47     15.82 o 
  -2  22   6      238.17      223.25     21.81 o 
  -1  22   6       79.19       79.36     17.25 o 
   0  22   6       34.53       21.25     11.80 o 
   1  22   6       41.21       25.92     16.77 o 
   2  22   6       12.59       21.86     15.74 o 
   3  22   6        3.22      -15.90     15.90 o 
   4  22   6        3.29       17.88     16.37 o 
  -7  23   6       28.56       47.38     17.96 o 
  -6  23   6        0.17       -9.78     14.62 o 
  -5  23   6        0.05        7.71     14.86 o 
  -4  23   6        0.80        6.68     14.54 o 
  -3  23   6       67.75       70.29     17.25 o 
  -2  23   6      188.04      218.49     22.20 o 
  -1  23   6       20.60       25.83     17.01 o 
   0  23   6       58.17       49.85     12.03 o 
   1  23   6       11.33       -7.55     16.45 o 
   2  23   6        9.60       30.68     15.74 o 
   3  23   6       13.41       10.81     16.06 o 
  -6  24   6        0.22        5.09     15.42 o 
  -5  24   6        8.09        8.11     15.42 o 
  -4  24   6       82.34      112.91     19.08 o 
  -3  24   6      120.58      142.84     19.09 o 
  -2  24   6       94.14      123.97     19.72 o 
  -1  24   6       20.01       23.37     16.61 o 
   0  24   6        2.08       12.64     11.24 o 
   1  24   6       11.89       29.97     15.74 o 
   2  24   6        9.10       -0.79     16.45 o 
   3  24   6       19.97       18.20     16.77 o 
  -5  25   6       25.86       21.06     15.74 o 
  -4  25   6        0.55        1.59     15.74 o 
  -3  25   6       35.43       77.98     16.38 o 
  -2  25   6      193.16      225.40     22.44 o 
  -1  25   6        2.84      -15.58     15.58 o 
   0  25   6        0.07        6.15     11.06 o 
   1  25   6       42.85       68.45     15.66 o 
   2  25   6        0.63        6.84     16.29 o 
  -5  26   6        8.01       30.84     16.85 o 
  -4  26   6        0.04      -16.21     16.21 o 
  -3  26   6        2.28      -12.48     16.37 o 
  -2  26   6       88.76       88.26     19.56 o 
  -1  26   6        2.60      -11.60     16.77 o 
   0  26   6       20.07       23.71     11.85 o 
   1  26   6        4.39        9.46     17.17 o 
  -3  27   6       12.28       12.24     17.17 o 
  -2  27   6       40.65       53.58     18.76 o 
  -1  27   6        4.87       20.74     16.45 o 
   0  27   6        0.16       13.85     12.14 o 
 -12   1   7        5.14      -16.61     16.61 o 
 -11   1   7        0.11      -15.34     15.34 o 
 -10   1   7       42.28       31.72     14.87 o 
  -9   1   7        6.75        0.00     13.83 o 
  -8   1   7      683.32      686.24     25.00 o 
  -7   1   7      103.99      107.46     14.32 o 
  -6   1   7       24.21       11.84     11.21 o 
  -5   1   7     1712.00     1819.86     28.58 o 
  -4   1   7     1250.73     1188.78     22.93 o 
  -3   1   7      305.98      315.99     12.84 o 
  -2   1   7      723.75      672.82     16.90 o 
  -1   1   7      610.72      626.25     16.48 o 
   0   1   7      542.26      495.17     22.45 o 
   1   1   7       15.80       34.58      9.30 o 
   2   1   7     1499.72     1508.88     28.33 o 
   3   1   7       55.96       76.73     12.96 o 
   4   1   7     1224.49     1204.85     29.74 o 
   5   1   7      461.39      475.58     23.36 o 
   6   1   7       63.00       74.90     16.06 o 
   7   1   7        1.25       -5.40     14.86 o 
   8   1   7       23.80       44.51     17.49 o 
 -12   2   7        8.03       22.81     16.69 o 
 -11   2   7       22.73       29.65     15.90 o 
 -10   2   7       13.05       28.38     15.50 o 
  -9   2   7      128.70      131.57     17.34 o 
  -8   2   7       12.96        5.40     15.02 o 
  -7   2   7      119.42      151.07     15.75 o 
  -6   2   7      213.28      227.24     14.49 o 
  -5   2   7      111.09      131.27     11.77 o 
  -4   2   7       34.86       39.91      9.30 o 
  -3   2   7      394.00      418.42     14.37 o 
  -2   2   7      385.75      444.60     14.44 o 
  -1   2   7        8.83       17.25      7.55 o 
   0   2   7       17.64       10.69      8.11 o 
   1   2   7      541.20      534.28     18.05 o 
   2   2   7      458.74      464.12     18.35 o 
   3   2   7       29.22       26.63     13.04 o 
   4   2   7      307.53      263.32     19.99 o 
   5   2   7      332.26      349.98     22.06 o 
   6   2   7        0.77       -2.07     15.26 o 
   7   2   7        0.88       13.99     15.02 o 
   8   2   7        0.28       -9.62     17.09 o 
 -11   3   7        2.70      -14.15     16.77 o 
 -10   3   7       13.81        0.00     15.10 o 
  -9   3   7       20.92       24.64     15.10 o 
  -8   3   7      216.74      233.30     18.39 o 
  -7   3   7      641.58      636.70     22.84 o 
  -6   3   7        1.36        6.04     11.44 o 
  -5   3   7      186.79      212.73     13.06 o 
  -4   3   7        0.77       -9.06      9.06 o 
  -3   3   7      805.18      818.54     18.75 o 
  -2   3   7     1985.50     2249.55     29.53 o 
  -1   3   7       14.56       -1.03      8.51 o 
   0   3   7      385.72      403.54     10.72 o 
   1   3   7        3.55       17.64      9.62 o 
   2   3   7       10.88        6.44     11.37 o 
   3   3   7     1401.03     1486.54     30.12 o 
   4   3   7       17.00       32.03     13.67 o 
   5   3   7       57.27       50.33     15.90 o 
   6   3   7       49.46       57.56     15.34 o 
   7   3   7        0.10       -8.58     15.50 o 
   8   3   7        6.32      -11.45     16.53 o 
 -11   4   7       15.11      -16.14     16.14 o 
 -10   4   7       25.64       49.05     15.42 o 
  -9   4   7      244.05      253.77     19.74 o 
  -8   4   7       33.17       23.13     15.26 o 
  -7   4   7     1900.13     2036.01     34.83 o 
  -6   4   7       48.44       57.80     12.24 o 
  -5   4   7       36.28       38.32     10.57 o 
  -4   4   7      783.90      829.39     19.94 o 
  -3   4   7      142.39      152.98     11.38 o 
  -2   4   7     3328.63     3537.84     36.90 o 
  -1   4   7      152.51      145.99     11.38 o 
   0   4   7      546.55      591.40     17.14 o 
   1   4   7      241.75      269.62     14.74 o 
   2   4   7     1183.33     1190.51     26.32 o 
   3   4   7       77.26       82.63     13.68 o 
   4   4   7       18.65       18.60     12.96 o 
   5   4   7        7.44        9.30     13.75 o 
   6   4   7      132.60       97.20     18.85 o 
   7   4   7        4.36      -17.72     17.72 o 
 -11   5   7        6.10       29.49     15.42 o 
 -10   5   7        2.92      -15.66     15.66 o 
  -9   5   7        0.59        2.54     14.70 o 
  -8   5   7       73.85      113.71     17.18 o 
  -7   5   7       15.44       37.12     15.02 o 
  -6   5   7      151.51      166.95     14.88 o 
  -5   5   7        0.01       15.98      9.93 o 
  -4   5   7       34.02       26.08      9.94 o 
  -3   5   7      113.47       96.52     10.50 o 
  -2   5   7      896.69     1011.93     21.09 o 
  -1   5   7      614.09      678.73     17.83 o 
   0   5   7        1.26       -6.09      6.09 o 
   1   5   7      334.33      320.61     14.91 o 
   2   5   7        2.19       -7.47     11.37 o 
   3   5   7       49.90       37.53     12.40 o 
   4   5   7       58.66       58.92     13.52 o 
   5   5   7       10.42      -13.99     13.99 o 
   6   5   7       33.68       55.73     16.14 o 
   7   5   7        0.08      -14.31     16.37 o 
 -11   6   7        3.74       28.14     15.02 o 
 -10   6   7       89.29      101.71     17.97 o 
  -9   6   7       33.86       40.14     16.14 o 
  -8   6   7     1724.63     1808.40     37.23 o 
  -7   6   7      912.80      950.71     26.88 o 
  -6   6   7      354.88      343.84     17.30 o 
  -5   6   7      165.90      146.69     12.89 o 
  -4   6   7        3.39       -9.86      9.86 o 
  -3   6   7      540.58      504.05     16.86 o 
  -2   6   7      290.07      310.69     13.95 o 
  -1   6   7      299.27      330.31     14.19 o 
   0   6   7      826.32      928.09     33.56 o 
   1   6   7       11.47       15.90     10.25 o 
   2   6   7        3.69        1.83     10.81 o 
   3   6   7       52.69       59.79     13.68 o 
   4   6   7        0.00      -13.43     13.43 o 
   5   6   7       12.66       20.90     13.99 o 
   6   6   7        0.27      -15.82     15.82 o 
   7   6   7       10.26      -14.47     16.29 o 
 -11   7   7        1.12       -3.26     16.37 o 
 -10   7   7       86.39       69.74     17.57 o 
  -9   7   7        9.65       -7.07     14.70 o 
  -8   7   7      760.95      806.66     27.48 o 
  -7   7   7      302.25      288.90     19.51 o 
  -6   7   7       43.87       55.97     12.56 o 
  -5   7   7       23.29       14.71     10.33 o 
  -4   7   7      837.26      856.92     21.46 o 
  -3   7   7     1402.98     1257.72     24.16 o 
  -2   7   7       19.38        9.46      8.66 o 
  -1   7   7      128.12      148.56     10.82 o 
   0   7   7        9.31       10.76      6.77 o 
   1   7   7        3.31        4.61      9.86 o 
   2   7   7      169.34      181.53     15.12 o 
   3   7   7      228.57      231.27     16.88 o 
   4   7   7       54.12       58.60     14.07 o 
   5   7   7        8.74       10.97     13.51 o 
   6   7   7        1.64       19.55     13.51 o 
   7   7   7       27.86       17.89     16.45 o 
 -11   8   7       16.13       18.20     15.10 o 
 -10   8   7        2.65        0.00     15.42 o 
  -9   8   7        9.38        7.87     15.98 o 
  -8   8   7      287.76      288.02     20.46 o 
  -7   8   7        1.45        8.42     13.43 o 
  -6   8   7      207.03      214.69     15.52 o 
  -5   8   7       23.90       48.57     10.73 o 
  -4   8   7      240.99      241.01     14.18 o 
  -3   8   7       22.29       12.24     10.10 o 
  -2   8   7       90.93      137.29     11.53 o 
  -1   8   7       22.58       27.58      9.70 o 
   0   8   7       32.68       32.14      6.97 o 
   1   8   7      271.19      298.24     16.09 o 
   2   8   7        4.72       11.84     11.05 o 
   3   8   7      174.01      175.63     16.15 o 
   4   8   7        5.92       -1.75     13.03 o 
   5   8   7        7.27       -5.88     14.62 o 
   6   8   7       91.85       67.67     17.57 o 
   7   8   7        0.08      -16.85     16.85 o 
 -11   9   7        0.09      -14.23     15.90 o 
 -10   9   7        9.54       24.72     15.42 o 
  -9   9   7      283.18      274.27     20.62 o 
  -8   9   7      212.22      211.31     18.07 o 
  -7   9   7      528.74      535.52     22.34 o 
  -6   9   7      105.92      102.37     14.72 o 
  -5   9   7      466.46      506.35     19.31 o 
  -4   9   7        3.90        8.74     10.17 o 
  -3   9   7       23.79       33.15      9.54 o 
  -2   9   7     1989.91     2192.39     32.36 o 
  -1   9   7      301.16      373.91     15.70 o 
   0   9   7        9.53       14.04      7.02 o 
   1   9   7       43.11       47.39     12.72 o 
   2   9   7      343.71      324.40     18.25 o 
   3   9   7        9.01        6.44     13.27 o 
   4   9   7      224.11      234.64     17.35 o 
   5   9   7        8.64       -3.34     14.70 o 
   6   9   7       15.59       36.64     14.86 o 
   7   9   7       11.41       33.38     16.06 o 
 -11  10   7        0.09       -3.42     17.49 o 
 -10  10   7       15.89       -7.63     17.33 o 
  -9  10   7        1.67       35.69     14.62 o 
  -8  10   7      128.48      141.19     17.58 o 
  -7  10   7        0.18       26.70     13.11 o 
  -6  10   7        3.75       10.09     12.40 o 
  -5  10   7       63.99       77.13     12.25 o 
  -4  10   7       56.28       62.58     11.13 o 
  -3  10   7      225.70      247.10     14.89 o 
  -2  10   7        9.73       -7.79     11.92 o 
  -1  10   7       95.44       76.92     12.49 o 
   0  10   7      407.75      411.30     12.24 o 
   1  10   7      595.55      533.40     20.20 o 
   2  10   7       66.23       97.73     12.64 o 
   3  10   7       42.37       50.40     13.12 o 
   4  10   7      168.85      167.80     16.63 o 
   5  10   7       12.36       21.14     14.78 o 
   6  10   7       10.65       -7.63     15.42 o 
   7  10   7       23.97       37.36     17.09 o 
 -11  11   7        6.14       14.78     18.28 o 
 -10  11   7       23.39       32.75     15.98 o 
  -9  11   7        4.81       -6.28     15.82 o 
  -8  11   7        2.70        5.72     13.67 o 
  -7  11   7        3.41       -5.17     12.32 o 
  -6  11   7        1.05       16.69     12.00 o 
  -5  11   7       37.68       46.27     11.69 o 
  -4  11   7      123.50      130.00     13.37 o 
  -3  11   7      223.81      231.87     14.73 o 
  -2  11   7        9.64       17.57     11.13 o 
  -1  11   7      660.74      696.68     21.02 o 
   0  11   7       75.77       75.35      9.08 o 
   1  11   7        0.91        4.29     11.05 o 
   2  11   7      254.70      245.64     17.28 o 
   3  11   7       16.91       -6.84     13.35 o 
   4  11   7       82.01       56.14     16.46 o 
   5  11   7       31.89       39.19     14.55 o 
   6  11   7        5.27       28.77     14.54 o 
   7  11   7       75.28       87.38     20.67 o 
 -10  12   7        8.28       31.08     15.90 o 
  -9  12   7       13.54       31.63     14.63 o 
  -8  12   7       19.45       22.10     13.75 o 
  -7  12   7       74.78       93.35     15.59 o 
  -6  12   7      191.56      177.55     16.31 o 
  -5  12   7       90.02       63.15     13.68 o 
  -4  12   7        5.56       -5.17     11.37 o 
  -3  12   7       70.82       60.36     12.96 o 
  -2  12   7      130.15       99.05     13.45 o 
  -1  12   7      176.28      156.16     15.20 o 
   0  12   7        7.92       -8.49      8.49 o 
   1  12   7      207.69      200.20     15.60 o 
   2  12   7        2.75       -5.40     12.88 o 
   3  12   7       49.11        6.44     16.06 o 
   4  12   7      694.60      623.23     26.90 o 
   5  12   7        2.66       -9.30     14.54 o 
   6  12   7       56.12       61.22     17.17 o 
   7  12   7       19.01       44.99     17.73 o 
 -10  13   7        0.06      -16.45     16.45 o 
  -9  13   7        0.65        3.66     15.34 o 
  -8  13   7       43.55       58.91     15.10 o 
  -7  13   7       26.70       46.98     13.12 o 
  -6  13   7       26.05       57.15     13.51 o 
  -5  13   7      192.25      180.11     16.71 o 
  -4  13   7       15.68       12.32     11.92 o 
  -3  13   7       23.92       15.18     12.16 o 
  -2  13   7      152.59      142.67     15.20 o 
  -1  13   7        0.02      -12.32     12.32 o 
   0  13   7     1435.02     1475.31     41.69 o 
   1  13   7      100.78       79.62     14.32 o 
   2  13   7        4.35       -2.78     12.32 o 
   3  13   7      135.85       92.51     15.91 o 
   4  13   7      352.58      329.51     21.90 o 
   5  13   7       24.78       -2.94     15.98 o 
   6  13   7       31.21       31.72     17.65 o 
 -10  14   7       33.96       26.71     18.12 o 
  -9  14   7        3.40       -5.33     15.18 o 
  -8  14   7       14.41       27.58     14.63 o 
  -7  14   7       60.57       59.95     14.31 o 
  -6  14   7      235.43      237.69     17.35 o 
  -5  14   7        8.76        2.15     12.16 o 
  -4  14   7      188.95      184.96     16.39 o 
  -3  14   7        0.07        9.93     11.60 o 
  -2  14   7      222.83      257.78     17.12 o 
  -1  14   7      246.26      231.79     16.72 o 
   0  14   7      124.20      116.62     10.80 o 
   1  14   7        4.71        2.15     13.43 o 
   2  14   7      120.93      107.46     15.59 o 
   3  14   7       97.39      131.54     16.38 o 
   4  14   7        1.16       -3.42     15.34 o 
   5  14   7       65.62       80.06     17.25 o 
   6  14   7       46.75       32.51     16.38 o 
 -10  15   7        0.12       -2.54     16.45 o 
  -9  15   7       62.11       31.96     18.13 o 
  -8  15   7        3.34        3.58     14.54 o 
  -7  15   7       67.95       69.25     16.14 o 
  -6  15   7       23.74       29.65     13.75 o 
  -5  15   7        4.18      -13.43     13.43 o 
  -4  15   7        9.07      -11.84     13.43 o 
  -3  15   7       50.92       66.15     13.83 o 
  -2  15   7       83.39       83.98     14.87 o 
  -1  15   7      332.64      327.92     19.60 o 
   0  15   7      667.92      665.98     17.24 o 
   1  15   7      362.72      386.58     20.16 o 
   2  15   7       76.57       45.25     14.71 o 
   3  15   7       76.20       63.21     15.51 o 
   4  15   7      127.69       67.45     16.94 o 
   5  15   7        0.20       -2.30     14.70 o 
   6  15   7       16.09       43.56     16.53 o 
 -10  16   7        4.40       20.27     17.33 o 
  -9  16   7        0.61        6.44     15.10 o 
  -8  16   7        3.31       33.06     14.70 o 
  -7  16   7       16.30       31.16     14.55 o 
  -6  16   7        4.21        3.74     13.03 o 
  -5  16   7      115.58      116.92     15.83 o 
  -4  16   7        7.29        5.09     12.56 o 
  -3  16   7        1.46       12.56     13.03 o 
  -2  16   7       53.35       63.13     15.42 o 
  -1  16   7      290.64      272.45     19.59 o 
   0  16   7      280.72      289.65     14.47 o 
   1  16   7       10.73        0.56     13.59 o 
   2  16   7        7.86       -6.28     13.11 o 
   3  16   7        0.38       39.10     12.24 o 
   4  16   7        0.17      -13.91     13.91 o 
   5  16   7       23.81       46.42     16.22 o 
   6  16   7        5.37       -2.62     16.61 o 
  -9  17   7        9.17       17.33     16.29 o 
  -8  17   7      219.49      239.44     21.25 o 
  -7  17   7       41.51       37.20     15.74 o 
  -6  17   7      120.06      145.87     17.18 o 
  -5  17   7       28.18       16.61     13.51 o 
  -4  17   7        4.94       12.32     12.40 o 
  -3  17   7      239.68      231.26     18.47 o 
  -2  17   7        1.82        9.62     13.43 o 
  -1  17   7      951.47      987.13     29.52 o 
   0  17   7      104.10       76.54     11.02 o 
   1  17   7       19.72       29.49     13.91 o 
   2  17   7       41.97       54.77     13.75 o 
   3  17   7        6.77      -13.67     13.67 o 
   4  17   7        5.58      -14.70     14.70 o 
   5  17   7        5.87      -15.66     15.66 o 
  -9  18   7        4.20       39.18     15.42 o 
  -8  18   7        0.20      -13.35     16.69 o 
  -7  18   7      123.94      121.61     17.74 o 
  -6  18   7       43.72       48.34     15.34 o 
  -5  18   7       10.76       19.95     13.04 o 
  -4  18   7        0.29       -5.56     13.11 o 
  -3  18   7       17.93       25.12     14.47 o 
  -2  18   7      120.49      128.78     15.83 o 
  -1  18   7      154.21      162.86     18.78 o 
   0  18   7       77.04       87.54     11.53 o 
   1  18   7       40.26       14.79     14.39 o 
   2  18   7        0.42        2.70     13.99 o 
   3  18   7       25.85       39.19     14.55 o 
   4  18   7        0.15       -7.07     14.70 o 
   5  18   7       17.05       12.72     17.01 o 
  -9  19   7        9.99       -2.62     16.93 o 
  -8  19   7      108.84       91.85     18.05 o 
  -7  19   7       61.32       62.73     16.62 o 
  -6  19   7       39.84       26.23     15.98 o 
  -5  19   7       32.14       23.45     14.39 o 
  -4  19   7      146.79      159.82     18.06 o 
  -3  19   7      115.36      110.48     17.66 o 
  -2  19   7        7.40       -5.01     15.34 o 
  -1  19   7       50.16       70.84     15.34 o 
   0  19   7       24.36       18.21     10.53 o 
   1  19   7      117.52      132.66     15.99 o 
   2  19   7        0.52       -0.72     14.39 o 
   3  19   7        4.30       22.65     14.78 o 
   4  19   7        3.68        6.52     15.18 o 
   5  19   7        1.24        3.50     16.21 o 
  -8  20   7       14.03       24.40     15.82 o 
  -7  20   7       13.36      -16.45     16.45 o 
  -6  20   7        8.44        7.39     14.86 o 
  -5  20   7       27.17       20.35     14.55 o 
  -4  20   7        4.59       26.31     15.50 o 
  -3  20   7       10.14       16.45     13.67 o 
  -2  20   7      144.17      137.62     19.09 o 
  -1  20   7      541.87      550.06     26.16 o 
   0  20   7        7.80       -2.71     23.17 o 
   1  20   7       62.58       72.03     15.66 o 
   2  20   7       30.95       46.34     15.34 o 
   3  20   7       49.31       68.85     15.18 o 
   4  20   7        0.06       13.43     14.23 o 
  -8  21   7        3.45       -7.87     16.05 o 
  -7  21   7       29.77       35.85     17.01 o 
  -6  21   7        0.83       16.13     15.02 o 
  -5  21   7       33.71       22.66     15.74 o 
  -4  21   7      349.07      389.68     23.49 o 
  -3  21   7       23.54       32.35     16.45 o 
  -2  21   7       52.88       36.17     15.82 o 
  -1  21   7      265.66      261.74     22.45 o 
   0  21   7        4.31       13.08     10.42 o 
   1  21   7        1.47       -2.23     15.34 o 
   2  21   7        0.00       14.54     14.78 o 
   3  21   7       16.88       33.30     16.77 o 
   4  21   7        0.83      -16.69     16.69 o 
  -7  22   7       48.19       23.69     17.81 o 
  -6  22   7       19.93       29.57     15.90 o 
  -5  22   7       87.62       70.21     18.93 o 
  -4  22   7        2.36       12.56     15.74 o 
  -3  22   7      422.05      512.21     25.42 o 
  -2  22   7       16.36        3.58     16.53 o 
  -1  22   7        1.09       -7.23     16.13 o 
   0  22   7        2.31       14.83      9.73 o 
   1  22   7        0.04        4.53     13.99 o 
   2  22   7        2.75       27.98     15.50 o 
   3  22   7       21.89        4.21     17.25 o 
  -7  23   7        3.26       38.71     17.01 o 
  -6  23   7       12.66       17.49     16.29 o 
  -5  23   7        4.76      -17.09     17.09 o 
  -4  23   7        0.01        2.30     15.98 o 
  -3  23   7      285.41      292.39     23.56 o 
  -2  23   7       39.33       65.90     17.25 o 
  -1  23   7        7.26       29.41     14.62 o 
   0  23   7        4.13       13.56     11.04 o 
   1  23   7        9.12       10.33     16.06 o 
   2  23   7        0.97       -3.34     15.18 o 
   3  23   7       18.10       28.06     18.44 o 
  -6  24   7        3.45       27.74     15.66 o 
  -5  24   7        6.82       22.41     16.61 o 
  -4  24   7        8.30       16.93     16.69 o 
  -3  24   7       26.58       16.61     17.49 o 
  -2  24   7      147.80      129.42     20.44 o 
  -1  24   7       28.21       19.71     15.98 o 
   0  24   7        0.78      -11.70     11.70 o 
   1  24   7       14.80       35.69     15.50 o 
   2  24   7       46.72       44.20     18.05 o 
  -5  25   7       49.94       78.94     18.92 o 
  -4  25   7       34.62       41.26     18.36 o 
  -3  25   7        4.94       -2.46     17.80 o 
  -2  25   7       17.37      -10.65     18.92 o 
  -1  25   7        9.43       -8.27     17.33 o 
   0  25   7       14.21       32.86     10.40 o 
   1  25   7        0.00      -14.70     16.85 o 
  -4  26   7       26.18       17.57     17.88 o 
  -3  26   7        2.86       42.28     16.69 o 
  -2  26   7      119.46      169.00     20.76 o 
  -1  26   7        1.99       20.66     16.21 o 
   0  26   7        0.92       -3.06     19.31 o 
 -11   0   8        0.26      -16.93     16.93 o 
 -10   0   8       10.07       23.92     14.70 o 
  -9   0   8       14.63       13.19     13.91 o 
  -8   0   8       47.88       61.54     15.11 o 
  -7   0   8     1181.38     1218.94     28.86 o 
  -6   0   8      203.27      202.84     15.60 o 
  -5   0   8     1582.62     1540.15     28.84 o 
  -4   0   8     1076.28     1146.93     23.76 o 
  -3   0   8      314.33      357.52     15.31 o 
  -2   0   8     1247.59     1194.52     23.64 o 
  -1   0   8      533.34      551.99     17.41 o 
   0   0   8        0.43       12.29      6.41 o 
   1   0   8      159.69      140.78     13.29 o 
   2   0   8      671.25      594.77     22.29 o 
   3   0   8     4104.50     4224.50     52.66 o 
   4   0   8      199.12      210.89     18.70 o 
   5   0   8      552.14      505.74     26.16 o 
   6   0   8       39.60       51.67     14.87 o 
   7   0   8        1.63       31.95     14.15 o 
 -11   1   8       11.91        0.00     16.77 o 
 -10   1   8       39.26       38.08     16.06 o 
  -9   1   8      217.22      223.96     18.62 o 
  -8   1   8      115.86      132.91     16.70 o 
  -7   1   8      339.80      335.60     18.64 o 
  -6   1   8        8.35       20.82     11.76 o 
  -5   1   8       39.15        6.20     12.16 o 
  -4   1   8      107.23       71.84     12.65 o 
  -3   1   8      545.05      545.86     17.50 o 
  -2   1   8      895.21      915.73     21.48 o 
  -1   1   8       55.38       44.85      9.30 o 
   0   1   8      235.24      249.82     10.02 o 
   1   1   8       98.82      124.96     13.28 o 
   2   1   8       79.14       76.03     13.68 o 
   3   1   8      662.05      618.29     25.39 o 
   4   1   8       56.02       48.26     16.70 o 
   5   1   8      124.43      130.44     18.61 o 
   6   1   8        2.23       10.49     14.39 o 
   7   1   8        0.61       -5.01     15.10 o 
 -11   2   8        7.12        0.00     16.13 o 
 -10   2   8        1.57       27.58     15.42 o 
  -9   2   8        0.40       -5.64     14.86 o 
  -8   2   8       59.35       59.16     15.82 o 
  -7   2   8       51.58       55.50     13.91 o 
  -6   2   8       54.31       56.06     13.20 o 
  -5   2   8      172.49      199.39     13.61 o 
  -4   2   8       35.90       19.08     10.49 o 
  -3   2   8       28.69       32.04     10.02 o 
  -2   2   8      451.35      418.08     16.28 o 
  -1   2   8       12.01       15.98      8.90 o 
   0   2   8       29.92       30.64     10.06 o 
   1   2   8       17.71       19.16     10.57 o 
   2   2   8        0.07        3.34     12.32 o 
   3   2   8     2039.27     2107.43     37.65 o 
   4   2   8      846.65      879.41     29.17 o 
   5   2   8       47.50       45.00     14.71 o 
   6   2   8        0.04       -6.04     15.02 o 
   7   2   8       42.30       73.37     16.69 o 
 -11   3   8        1.42      -16.77     17.09 o 
 -10   3   8      129.93       86.78     19.09 o 
  -9   3   8      253.80      300.59     20.62 o 
  -8   3   8        1.53      -15.18     15.18 o 
  -7   3   8      325.09      273.74     18.64 o 
  -6   3   8      343.71      352.09     17.77 o 
  -5   3   8      695.49      687.62     20.79 o 
  -4   3   8       26.76       10.26     10.18 o 
  -3   3   8     1158.52     1399.89     25.46 o 
  -2   3   8        7.49        0.72      9.22 o 
  -1   3   8       10.84        3.10      8.82 o 
   0   3   8        0.22       -3.15      6.85 o 
   1   3   8      891.13      881.90     23.86 o 
   2   3   8     1229.96     1205.53     29.20 o 
   3   3   8        8.11       25.83     13.35 o 
   4   3   8      120.88      127.19     16.15 o 
   5   3   8       68.21       61.38     16.46 o 
   6   3   8        0.27       -9.06     14.78 o 
   7   3   8        5.49      -10.17     16.69 o 
 -11   4   8        6.27        2.38     15.42 o 
 -10   4   8       81.52      109.65     18.85 o 
  -9   4   8       91.37       83.26     17.26 o 
  -8   4   8      730.42      709.87     26.20 o 
  -7   4   8      204.34      191.03     17.35 o 
  -6   4   8      883.71      869.10     24.49 o 
  -5   4   8        4.64       -4.29     10.65 o 
  -4   4   8        1.95       -5.17      9.93 o 
  -3   4   8       73.10       81.04     10.42 o 
  -2   4   8       78.72       75.08     10.42 o 
  -1   4   8        0.72       -7.79      9.22 o 
   0   4   8        0.00        8.83      6.60 o 
   1   4   8      309.59      311.06     16.73 o 
   2   4   8        1.82       18.12     12.32 o 
   3   4   8        6.12       -1.67     13.11 o 
   4   4   8        0.06       -3.66     13.59 o 
   5   4   8      100.53      119.77     17.50 o 
   6   4   8        0.06       18.28     13.43 o 
   7   4   8       74.79       96.29     19.72 o 
 -11   5   8        0.00       20.19     15.26 o 
 -10   5   8       16.93       11.60     16.93 o 
  -9   5   8       12.03      -12.96     16.77 o 
  -8   5   8       81.52      102.03     16.46 o 
  -7   5   8      119.60      125.29     16.47 o 
  -6   5   8        1.99        2.38     12.00 o 
  -5   5   8        9.64       -5.25     11.60 o 
  -4   5   8      114.41      102.79     12.17 o 
  -3   5   8       14.61       12.16      9.54 o 
  -2   5   8       36.36       35.38     10.02 o 
  -1   5   8       76.99      103.31     11.45 o 
   0   5   8      167.52      162.92     16.00 o 
   1   5   8      153.67      156.45     13.93 o 
   2   5   8      588.18      592.71     21.79 o 
   3   5   8       39.39       12.72     13.36 o 
   4   5   8       56.87       81.18     14.55 o 
   5   5   8       22.96       43.24     13.75 o 
   6   5   8        4.53      -15.90     15.90 o 
   7   5   8        6.91      -12.88     17.01 o 
 -11   6   8       45.35       44.12     19.16 o 
 -10   6   8      365.90      375.37     22.78 o 
  -9   6   8      849.36      802.92     29.64 o 
  -8   6   8       14.20       16.45     15.74 o 
  -7   6   8     1556.27     1457.63     32.78 o 
  -6   6   8       24.04       39.59     12.40 o 
  -5   6   8        0.39        8.03     10.81 o 
  -4   6   8      916.40      832.71     22.43 o 
  -3   6   8       77.00       70.39     10.90 o 
  -2   6   8       10.53        5.56      9.38 o 
  -1   6   8      114.94      149.25     12.41 o 
   0   6   8      166.50      171.03     27.34 o 
   1   6   8     1648.51     1611.45     31.56 o 
   2   6   8       11.73       10.17     12.00 o 
   3   6   8        2.38       -3.89     12.88 o 
   4   6   8      146.37      128.48     16.23 o 
   5   6   8       39.79       55.65     15.10 o 
   6   6   8       16.84       18.60     16.93 o 
   7   6   8        0.38        4.37     15.58 o 
 -11   7   8       80.99       75.22     17.89 o 
 -10   7   8        3.24       12.64     15.90 o 
  -9   7   8      854.20      796.36     30.12 o 
  -8   7   8        4.28      -15.34     15.34 o 
  -7   7   8       36.86       35.14     15.18 o 
  -6   7   8      101.58      107.06     14.95 o 
  -5   7   8       74.14       40.56     13.04 o 
  -4   7   8       16.36       29.57     10.73 o 
  -3   7   8      108.89      121.32     12.17 o 
  -2   7   8       50.47       62.82     10.97 o 
  -1   7   8      114.19      104.30     11.54 o 
   0   7   8      171.90      179.28      9.60 o 
   1   7   8       58.07       68.30     12.32 o 
   2   7   8      143.53      191.66     15.83 o 
   3   7   8      120.35      146.20     16.15 o 
   4   7   8       12.38       24.72     13.11 o 
   5   7   8       29.84       11.29     15.50 o 
   6   7   8        2.03      -16.53     16.53 o 
   7   7   8        4.69       -1.75     16.69 o 
 -11   8   8       53.51       49.45     17.01 o 
 -10   8   8       62.53       76.80     19.00 o 
  -9   8   8      302.02      258.93     22.21 o 
  -8   8   8      491.39      446.73     23.92 o 
  -7   8   8       58.37       64.16     14.39 o 
  -6   8   8        7.01        3.02     12.56 o 
  -5   8   8       87.36       89.95     13.52 o 
  -4   8   8      608.64      569.89     19.97 o 
  -3   8   8       11.52        4.69      9.94 o 
  -2   8   8        1.49       -1.67     10.73 o 
  -1   8   8      277.98      284.31     15.37 o 
   0   8   8        5.50       12.24     11.56 o 
   1   8   8      150.54      145.21     14.40 o 
   2   8   8       17.44       25.44     12.88 o 
   3   8   8       53.43       58.83     13.83 o 
   4   8   8        1.63       32.27     12.88 o 
   5   8   8       54.97       55.18     16.30 o 
   6   8   8        1.39        2.38     15.58 o 
 -11   9   8       32.84       14.47     18.52 o 
 -10   9   8       22.24       23.77     16.14 o 
  -9   9   8       12.84       23.45     16.21 o 
  -8   9   8      530.49      482.78     23.45 o 
  -7   9   8        0.20       21.54     13.11 o 
  -6   9   8       33.36       26.47     12.40 o 
  -5   9   8        1.73      -12.32     12.32 o 
  -4   9   8      562.38      527.38     20.36 o 
  -3   9   8      120.18      123.71     13.21 o 
  -2   9   8       18.46       31.56     11.53 o 
  -1   9   8      116.80      120.05     13.68 o 
   0   9   8      161.32      145.73     10.07 o 
   1   9   8        0.23        6.04     11.76 o 
   2   9   8       93.13       91.86     13.44 o 
   3   9   8       18.46       23.21     13.51 o 
   4   9   8      209.99      210.09     19.10 o 
   5   9   8        0.04       -0.72     14.70 o 
   6   9   8        9.41       16.21     15.42 o 
 -11  10   8       23.58        0.00     18.12 o 
 -10  10   8      165.80      133.41     19.65 o 
  -9  10   8      108.03      117.62     17.81 o 
  -8  10   8        9.42        5.09     15.18 o 
  -7  10   8      146.42      134.37     16.63 o 
  -6  10   8       70.22       90.41     14.07 o 
  -5  10   8       69.59       75.23     13.36 o 
  -4  10   8       51.35       53.35     12.96 o 
  -3  10   8      320.21      337.61     17.53 o 
  -2  10   8      107.77       99.19     14.00 o 
  -1  10   8        0.49       10.17     11.37 o 
   0  10   8       25.77       13.01     26.15 o 
   1  10   8        8.25        5.64     12.40 o 
   2  10   8       51.97       31.80     14.07 o 
   3  10   8       64.88       36.65     15.74 o 
   4  10   8       10.85       -1.35     14.55 o 
   5  10   8        0.39        8.19     13.83 o 
   6  10   8        0.74      -13.99     16.29 o 
 -11  11   8       45.97       58.99     18.68 o 
 -10  11   8       14.54        4.77     16.85 o 
  -9  11   8        0.01       25.19     14.86 o 
  -8  11   8      201.26      201.65     17.90 o 
  -7  11   8      177.84      151.98     17.11 o 
  -6  11   8        5.93       14.31     13.03 o 
  -5  11   8       15.23       53.57     12.96 o 
  -4  11   8       20.48       21.06     12.16 o 
  -3  11   8      697.56      624.38     22.53 o 
  -2  11   8       37.14       30.69     12.80 o 
  -1  11   8      221.07      242.42     16.88 o 
   0  11   8      347.65      351.10     12.65 o 
   1  11   8       94.87       62.43     13.92 o 
   2  11   8       28.06        3.42     14.47 o 
   3  11   8      123.24      107.86     15.91 o 
   4  11   8       22.47       42.69     13.83 o 
   5  11   8        4.62       -0.79     14.62 o 
   6  11   8        4.00        3.34     16.77 o 
 -10  12   8        8.03       12.16     15.98 o 
  -9  12   8        7.31       16.93     15.02 o 
  -8  12   8       21.77       20.19     14.63 o 
  -7  12   8       19.66       37.52     14.47 o 
  -6  12   8        8.46       -8.58     12.64 o 
  -5  12   8       35.39       41.66     13.04 o 
  -4  12   8      192.81      182.26     17.11 o 
  -3  12   8      261.49      229.27     17.20 o 
  -2  12   8      795.39      821.04     24.95 o 
  -1  12   8      581.55      555.95     21.71 o 
   0  12   8       47.76       54.66     17.73 o 
   1  12   8      149.88      134.70     15.99 o 
   2  12   8      116.63       97.91     15.35 o 
   3  12   8       69.00       39.36     15.58 o 
   4  12   8      111.87       74.84     17.26 o 
   5  12   8       41.07       52.79     16.85 o 
   6  12   8       13.85       18.84     17.25 o 
 -10  13   8       66.65       46.51     18.60 o 
  -9  13   8       45.81       21.15     16.93 o 
  -8  13   8       18.53       19.32     14.23 o 
  -7  13   8        2.17      -10.17     14.07 o 
  -6  13   8        2.57       22.97     11.84 o 
  -5  13   8        0.01       -6.12     13.35 o 
  -4  13   8        9.58       -6.36     14.15 o 
  -3  13   8     1214.60     1222.40     30.47 o 
  -2  13   8       68.60       57.33     14.39 o 
  -1  13   8      191.94      227.14     16.71 o 
   0  13   8      297.56      311.57     13.18 o 
   1  13   8      185.50      177.30     16.47 o 
   2  13   8       58.15       52.08     15.11 o 
   3  13   8       63.01       76.96     14.55 o 
   4  13   8        7.60       29.73     14.15 o 
   5  13   8        0.68        1.59     15.34 o 
   6  13   8        0.45        1.75     16.61 o 
 -10  14   8        7.57      -10.17     17.57 o 
  -9  14   8        5.44       13.99     14.94 o 
  -8  14   8      178.76      180.05     18.94 o 
  -7  14   8       63.14       67.50     15.27 o 
  -6  14   8      106.20      105.62     15.19 o 
  -5  14   8      225.69      229.72     17.83 o 
  -4  14   8      192.87      191.72     16.87 o 
  -3  14   8      849.02      905.15     28.54 o 
  -2  14   8       51.83       48.02     15.19 o 
  -1  14   8      284.48      292.66     18.40 o 
   0  14   8       30.65       37.98      9.33 o 
   1  14   8        2.80      -12.56     12.56 o 
   2  14   8        9.84        2.54     13.51 o 
   3  14   8       65.97       59.55     16.94 o 
   4  14   8      163.89      152.74     18.54 o 
   5  14   8        0.14        5.72     15.74 o 
 -10  15   8       10.44        1.75     17.65 o 
  -9  15   8       76.47       78.95     19.32 o 
  -8  15   8       27.47       40.30     16.45 o 
  -7  15   8       52.85       19.64     15.90 o 
  -6  15   8       51.32       64.56     15.98 o 
  -5  15   8      407.19      404.35     20.88 o 
  -4  15   8      612.10      650.65     25.78 o 
  -3  15   8     1123.25     1154.15     31.23 o 
  -2  15   8       42.70       56.21     15.26 o 
  -1  15   8      346.22      283.13     21.11 o 
   0  15   8        1.06       -5.95      9.27 o 
   1  15   8        3.31        7.39     13.11 o 
   2  15   8      188.32      179.75     18.62 o 
   3  15   8       27.46      -15.74     15.74 o 
   4  15   8        6.09        4.61     14.39 o 
   5  15   8        0.46      -16.77     16.77 o 
  -9  16   8        4.98       -9.06     17.17 o 
  -8  16   8        2.31       21.94     14.54 o 
  -7  16   8       22.03      -11.92     16.37 o 
  -6  16   8       17.80       -0.64     14.78 o 
  -5  16   8        0.05       -1.27     13.59 o 
  -4  16   8      117.98      109.37     16.70 o 
  -3  16   8       30.83       34.42     14.87 o 
  -2  16   8      185.03      158.75     17.90 o 
  -1  16   8      483.53      532.53     23.20 o 
   0  16   8       23.05       24.72     10.00 o 
   1  16   8       26.10        1.27     14.39 o 
   2  16   8       55.81       48.18     14.87 o 
   3  16   8        7.52       -8.74     15.66 o 
   4  16   8        9.54       18.12     14.86 o 
   5  16   8        4.69       -2.54     16.37 o 
  -9  17   8        5.38       20.27     16.45 o 
  -8  17   8        3.54       10.97     16.45 o 
  -7  17   8       63.34       58.84     17.57 o 
  -6  17   8        0.14        6.84     13.59 o 
  -5  17   8        6.61        7.79     13.03 o 
  -4  17   8      236.06      227.01     19.50 o 
  -3  17   8       28.84       29.25     14.23 o 
  -2  17   8      154.41      162.14     18.70 o 
  -1  17   8        0.19       -5.56     13.83 o 
   0  17   8       11.91       18.38      9.64 o 
   1  17   8        0.63       -5.96     13.91 o 
   2  17   8      134.68      138.72     17.26 o 
   3  17   8       58.62       99.54     15.03 o 
   4  17   8        0.47       -0.79     14.47 o 
  -9  18   8       13.20      -10.41     17.57 o 
  -8  18   8       29.42       40.30     16.30 o 
  -7  18   8       61.16       72.19     17.49 o 
  -6  18   8       51.75       71.47     16.77 o 
  -5  18   8        0.56      -12.08     14.86 o 
  -4  18   8      309.84      314.94     21.58 o 
  -3  18   8       12.59       10.17     14.55 o 
  -2  18   8      164.25      211.79     18.70 o 
  -1  18   8        6.69      -10.89     14.31 o 
   0  18   8        4.44       14.08     16.85 o 
   1  18   8      205.52      234.27     18.94 o 
   2  18   8       50.70       57.72     15.26 o 
   3  18   8        0.95      -10.89     15.26 o 
   4  18   8        9.45       -1.67     16.29 o 
  -8  19   8       79.89       87.54     18.69 o 
  -7  19   8       19.31        1.59     17.01 o 
  -6  19   8       18.95       16.93     15.02 o 
  -5  19   8        0.76       13.99     14.78 o 
  -4  19   8       17.99       39.35     15.18 o 
  -3  19   8        3.16        3.34     14.78 o 
  -2  19   8      555.36      546.43     26.00 o 
  -1  19   8        2.64       -4.05     14.47 o 
   0  19   8        2.33       -9.96     10.20 o 
   1  19   8        0.59        7.15     14.39 o 
   2  19   8        0.11       -8.35     14.31 o 
   3  19   8        7.85        4.85     14.70 o 
   4  19   8        2.24        0.00     16.05 o 
  -8  20   8        9.86       -0.87     17.88 o 
  -7  20   8       13.78       25.04     14.70 o 
  -6  20   8        0.99       -1.51     14.62 o 
  -5  20   8      113.27      115.48     18.45 o 
  -4  20   8      176.71      231.44     19.33 o 
  -3  20   8      286.08      273.87     22.05 o 
  -2  20   8        5.35       22.10     16.69 o 
  -1  20   8        0.14       -5.56     13.91 o 
   0  20   8        5.98        0.43     11.52 o 
   1  20   8       36.02       64.31     16.22 o 
   2  20   8        2.44        1.59     15.10 o 
   3  20   8        2.33       16.69     14.54 o 
  -7  21   8       99.39       83.10     18.77 o 
  -6  21   8       56.74       59.63     17.89 o 
  -5  21   8       65.25       64.00     18.37 o 
  -4  21   8       36.77       62.72     17.17 o 
  -3  21   8      693.15      729.02     30.32 o 
  -2  21   8       39.00       41.89     16.06 o 
  -1  21   8        0.43       15.34     14.47 o 
   0  21   8       31.29       29.55     17.21 o 
   1  21   8        0.11       20.19     13.51 o 
   2  21   8        3.63       20.43     15.26 o 
   3  21   8        0.32       35.53     14.23 o 
  -7  22   8        2.67      -16.85     16.85 o 
  -6  22   8        3.56       16.53     15.50 o 
  -5  22   8        9.12      -11.13     18.12 o 
  -4  22   8      115.61      132.50     19.09 o 
  -3  22   8       47.48       47.70     18.44 o 
  -2  22   8        4.30       20.35     15.82 o 
  -1  22   8       77.62      102.89     17.65 o 
   0  22   8        2.78       12.60     12.08 o 
   1  22   8       32.64       38.87     16.61 o 
   2  22   8        0.11       27.18     13.35 o 
  -6  23   8        3.68       26.63     15.90 o 
  -5  23   8       40.73       44.60     17.17 o 
  -4  23   8        4.02      -18.44     18.44 o 
  -3  23   8        0.74      -17.64     17.64 o 
  -2  23   8      163.00      176.60     20.21 o 
  -1  23   8       26.27       28.62     17.33 o 
   0  23   8        0.31      -10.18     11.60 o 
   1  23   8        1.81       -2.54     15.90 o 
   2  23   8        1.23       37.04     15.74 o 
  -5  24   8        4.28       -0.87     17.25 o 
  -4  24   8        1.36       20.11     17.33 o 
  -3  24   8       16.86       55.24     16.21 o 
  -2  24   8        0.05        7.39     16.05 o 
  -1  24   8       40.63       68.92     17.49 o 
   0  24   8       59.82       87.01     13.05 o 
   1  24   8        0.00       16.69     16.93 o 
  -4  25   8       80.15       60.35     20.59 o 
  -3  25   8        8.18       10.33     17.41 o 
  -2  25   8        5.28       17.17     16.77 o 
  -1  25   8        1.99       18.20     15.34 o 
 -11   1   9       30.97       18.60     17.81 o 
 -10   1   9        2.76       -5.80     15.50 o 
  -9   1   9       13.93       26.15     14.70 o 
  -8   1   9       72.67       41.83     15.82 o 
  -7   1   9       18.79       12.80     13.35 o 
  -6   1   9      596.86      572.50     21.87 o 
  -5   1   9        0.05       -0.48     11.44 o 
  -4   1   9      238.82      269.09     16.72 o 
  -3   1   9      652.40      595.46     20.06 o 
  -2   1   9       54.68       56.93     11.13 o 
  -1   1   9       55.36       53.43     11.61 o 
   0   1   9      990.26      985.32     18.07 o 
   1   1   9       84.41       79.61     15.59 o 
   2   1   9     1726.07     1724.25     35.23 o 
   3   1   9       97.42      110.86     15.83 o 
   4   1   9       14.85       31.71     13.67 o 
   5   1   9      110.29      106.65     18.37 o 
   6   1   9       12.08       13.91     16.29 o 
 -11   2   9        5.24       38.95     16.05 o 
 -10   2   9        2.16      -13.83     16.13 o 
  -9   2   9      227.71      217.92     19.82 o 
  -8   2   9       81.59       58.61     15.11 o 
  -7   2   9      249.91      225.96     17.99 o 
  -6   2   9       47.76       26.63     12.96 o 
  -5   2   9      673.82      675.42     22.29 o 
  -4   2   9      979.04     1004.30     25.00 o 
  -3   2   9       51.79       52.08     11.37 o 
  -2   2   9      531.01      521.87     19.32 o 
  -1   2   9        0.03        9.62     10.09 o 
   0   2   9       42.14       59.20     22.38 o 
   1   2   9        5.69       17.41     12.96 o 
   2   2   9      573.30      612.68     24.26 o 
   3   2   9       20.47       31.72     14.31 o 
   4   2   9        7.42       14.62     14.15 o 
   5   2   9        9.25       10.33     14.62 o 
   6   2   9       14.28       23.77     16.29 o 
 -11   3   9        7.89       20.35     16.69 o 
 -10   3   9        4.23       -1.43     16.13 o 
  -9   3   9       14.59       31.64     14.94 o 
  -8   3   9      192.40      202.69     18.14 o 
  -7   3   9      167.00      190.17     16.47 o 
  -6   3   9       59.37       62.10     13.91 o 
  -5   3   9        4.48       17.57     11.52 o 
  -4   3   9       19.30       24.64     11.29 o 
  -3   3   9      338.93      351.01     16.26 o 
  -2   3   9      477.65      497.76     18.19 o 
  -1   3   9       11.37        6.20     11.21 o 
   0   3   9      238.30      242.96     11.03 o 
   1   3   9      214.21      184.60     17.67 o 
   2   3   9       20.73       30.60     13.35 o 
   3   3   9      383.95      416.87     22.47 o 
   4   3   9       10.77      -14.78     14.78 o 
   5   3   9        3.17       11.84     13.43 o 
   6   3   9        9.82       -2.46     17.17 o 
 -11   4   9        5.76        0.00     17.09 o 
 -10   4   9      112.47      146.17     18.93 o 
  -9   4   9        2.71       13.99     15.50 o 
  -8   4   9        4.47       -0.64     14.78 o 
  -7   4   9        0.83       19.71     12.88 o 
  -6   4   9       22.20       27.11     12.32 o 
  -5   4   9       48.41       37.93     12.56 o 
  -4   4   9       20.30       25.36     11.61 o 
  -3   4   9       51.11       40.39     12.17 o 
  -2   4   9       83.94       79.14     11.85 o 
  -1   4   9       10.66        7.15     10.89 o 
   0   4   9      137.27      151.14     17.42 o 
   1   4   9      722.30      678.83     23.17 o 
   2   4   9        0.10        7.71     12.88 o 
   3   4   9       37.23       32.20     14.55 o 
   4   4   9       91.88       87.39     15.19 o 
   5   4   9       18.89       17.88     14.86 o 
   6   4   9        2.55      -14.94     16.85 o 
 -11   5   9       17.03       38.87     17.65 o 
 -10   5   9       26.57       11.21     17.49 o 
  -9   5   9      238.93      190.31     20.14 o 
  -8   5   9       75.71       67.51     15.82 o 
  -7   5   9      101.33      108.64     15.19 o 
  -6   5   9       26.35       25.52     13.51 o 
  -5   5   9        0.01       -0.95     11.37 o 
  -4   5   9      246.86      235.56     16.33 o 
  -3   5   9      357.53      344.19     16.98 o 
  -2   5   9      112.56      127.92     13.13 o 
  -1   5   9      510.89      515.92     19.31 o 
   0   5   9       16.13       26.90      8.83 o 
   1   5   9      516.00      476.11     22.18 o 
   2   5   9       48.70       59.87     13.60 o 
   3   5   9       27.32       30.13     13.91 o 
   4   5   9       62.47       65.20     15.50 o 
   5   5   9        2.18       11.29     13.99 o 
   6   5   9        0.20        4.21     16.37 o 
 -11   6   9        2.22      -10.89     17.72 o 
 -10   6   9        0.73        0.72     17.09 o 
  -9   6   9      165.03      160.63     19.65 o 
  -8   6   9        0.17       -8.03     14.86 o 
  -7   6   9        0.02       -4.53     13.91 o 
  -6   6   9       10.92       23.85     12.64 o 
  -5   6   9       40.77       23.29     13.20 o 
  -4   6   9        0.23        0.48     11.29 o 
  -3   6   9        1.22       -9.93     11.21 o 
  -2   6   9        1.24        9.46     10.73 o 
  -1   6   9      242.81      218.98     16.09 o 
   0   6   9       10.59        4.57      8.57 o 
   1   6   9      154.94      138.21     15.99 o 
   2   6   9        0.50        5.64     12.32 o 
   3   6   9        7.04       19.95     12.64 o 
   4   6   9        0.04        3.42     13.67 o 
   5   6   9       10.28       13.67     15.50 o 
   6   6   9        2.90      -12.64     17.88 o 
 -11   7   9       11.57        0.87     17.17 o 
 -10   7   9       43.71       50.32     17.09 o 
  -9   7   9       37.09       35.85     17.09 o 
  -8   7   9       13.51       13.83     13.43 o 
  -7   7   9      539.92      577.91     23.13 o 
  -6   7   9      162.44      185.96     16.71 o 
  -5   7   9       24.31        4.93     12.16 o 
  -4   7   9      166.19      113.72     14.72 o 
  -3   7   9       34.39       56.84     11.69 o 
  -2   7   9       12.03       24.08     11.05 o 
  -1   7   9      205.26      190.73     15.28 o 
   0   7   9       89.77       85.11      9.84 o 
   1   7   9       95.07       97.11     13.84 o 
   2   7   9       22.49       12.16     13.20 o 
   3   7   9       22.44        9.46     14.39 o 
   4   7   9       24.15       32.75     13.67 o 
   5   7   9       21.13       37.76     15.74 o 
   6   7   9        9.09       29.01     15.02 o 
 -11   8   9       84.85       54.78     19.32 o 
 -10   8   9       55.89       51.12     18.68 o 
  -9   8   9       83.36      100.35     17.41 o 
  -8   8   9      128.75      148.19     17.10 o 
  -7   8   9       32.92        8.74     15.50 o 
  -6   8   9        2.35        2.70     13.35 o 
  -5   8   9       69.47       66.08     14.07 o 
  -4   8   9       42.91       40.79     12.80 o 
  -3   8   9        5.89       16.61     11.52 o 
  -2   8   9      423.89      413.28     19.14 o 
  -1   8   9      318.37      305.77     17.53 o 
   0   8   9       31.75       33.70      9.04 o 
   1   8   9      210.92      197.71     17.83 o 
   2   8   9        6.80        2.94     13.11 o 
   3   8   9        7.79        2.54     13.91 o 
   4   8   9        3.93       12.00     13.99 o 
   5   8   9        1.96      -10.97     15.66 o 
   6   8   9       24.16       66.61     16.77 o 
 -11   9   9       10.82       26.94     16.93 o 
 -10   9   9      158.08      111.76     19.89 o 
  -9   9   9      143.92      145.09     18.45 o 
  -8   9   9       67.26       54.07     16.22 o 
  -7   9   9       80.79      128.66     16.06 o 
  -6   9   9      282.86      246.78     17.84 o 
  -5   9   9      884.17      904.37     26.39 o 
  -4   9   9        0.24       -5.01     12.48 o 
  -3   9   9       28.07       31.32     12.32 o 
  -2   9   9      475.08      471.40     20.10 o 
  -1   9   9       43.33       30.05     13.36 o 
   0   9   9      136.85      137.81     22.51 o 
   1   9   9        7.16       16.21     11.52 o 
   2   9   9      154.32      146.70     17.42 o 
   3   9   9        3.71        1.35     14.15 o 
   4   9   9        3.55      -14.39     14.39 o 
   5   9   9        0.00       -4.77     14.46 o 
   6   9   9        4.43       -1.75     17.25 o 
 -10  10   9       19.61       32.83     17.41 o 
  -9  10   9       22.34        8.03     16.85 o 
  -8  10   9       67.01       67.27     15.90 o 
  -7  10   9      265.79      234.46     20.30 o 
  -6  10   9      118.04      135.70     16.47 o 
  -5  10   9       80.24      103.22     14.79 o 
  -4  10   9      692.94      670.02     23.32 o 
  -3  10   9        1.09        3.02     12.40 o 
  -2  10   9       69.67       71.73     14.15 o 
  -1  10   9       34.89       45.47     12.40 o 
   0  10   9       18.42       16.85     13.23 o 
   1  10   9        0.33      -12.88     12.88 o 
   2  10   9      914.92      834.52     28.14 o 
   3  10   9      127.00      141.18     18.06 o 
   4  10   9        1.43        5.17     13.83 o 
   5  10   9        6.67       -8.90     15.66 o 
 -10  11   9       49.40       19.56     19.56 o 
  -9  11   9       32.38       42.45     15.98 o 
  -8  11   9       11.60       10.25     14.23 o 
  -7  11   9        0.09       -0.64     13.59 o 
  -6  11   9       14.98        1.19     13.99 o 
  -5  11   9      326.56      329.14     20.47 o 
  -4  11   9      298.74      294.85     19.27 o 
  -3  11   9       97.49       87.65     15.43 o 
  -2  11   9       18.46       27.11     13.20 o 
  -1  11   9       55.70       65.12     14.55 o 
   0  11   9       12.81       14.48      9.10 o 
   1  11   9       30.35       52.55     13.35 o 
   2  11   9      103.41      106.57     15.43 o 
   3  11   9       12.06        3.42     14.47 o 
   4  11   9        0.04       21.06     14.07 o 
   5  11   9        4.71        7.39     16.21 o 
 -10  12   9       41.41        6.68     19.40 o 
  -9  12   9        0.93       13.67     15.02 o 
  -8  12   9       51.09       34.98     15.42 o 
  -7  12   9       23.14       24.56     14.23 o 
  -6  12   9       85.76       84.61     15.59 o 
  -5  12   9       81.77       64.09     16.62 o 
  -4  12   9      198.11      235.34     18.38 o 
  -3  12   9      131.62      100.47     16.07 o 
  -2  12   9      237.18      205.63     16.96 o 
  -1  12   9      731.26      790.81     25.56 o 
   0  12   9        0.02       -6.40      8.91 o 
   1  12   9      125.58       96.17     15.11 o 
   2  12   9       98.07       99.09     15.91 o 
   3  12   9        7.53        6.36     13.99 o 
   4  12   9       41.46       37.68     14.71 o 
   5  12   9       42.25       67.33     16.54 o 
 -10  13   9       12.39       10.25     17.72 o 
  -9  13   9        4.14       28.06     15.74 o 
  -8  13   9       33.83       37.36     15.58 o 
  -7  13   9        0.03       13.35     14.62 o 
  -6  13   9        0.46        9.93     14.94 o 
  -5  13   9       54.29       93.50     16.78 o 
  -4  13   9       14.65       23.37     14.63 o 
  -3  13   9      158.08      168.04     17.27 o 
  -2  13   9       84.20       91.93     14.95 o 
  -1  13   9        0.91       -5.72     14.07 o 
   0  13   9       90.90       73.59     10.97 o 
   1  13   9       11.77        3.18     13.91 o 
   2  13   9      194.36      230.92     19.81 o 
   3  13   9        2.57       -5.09     14.70 o 
   4  13   9        7.72        0.79     15.66 o 
   5  13   9        8.12       -0.87     17.49 o 
 -10  14   9        3.12       15.66     16.29 o 
  -9  14   9        7.19        8.03     16.61 o 
  -8  14   9       33.55       28.06     17.17 o 
  -7  14   9       70.09       82.37     15.43 o 
  -6  14   9       45.21       65.75     15.03 o 
  -5  14   9      694.46      717.38     26.34 o 
  -4  14   9       20.33       39.03     15.26 o 
  -3  14   9     1391.36     1366.35     33.69 o 
  -2  14   9      152.35      154.18     16.47 o 
  -1  14   9        0.00       15.98     12.00 o 
   0  14   9       77.35       62.27     10.88 o 
   1  14   9        0.31      -12.32     13.51 o 
   2  14   9      156.83      146.61     16.94 o 
   3  14   9       95.02       76.66     17.49 o 
   4  14   9        0.50        9.70     15.34 o 
   5  14   9        1.27      -17.96     17.96 o 
  -9  15   9       10.96       32.83     15.82 o 
  -8  15   9        6.85        4.53     15.82 o 
  -7  15   9       66.32       79.35     16.70 o 
  -6  15   9       64.59       85.31     15.66 o 
  -5  15   9       21.95       -5.09     15.02 o 
  -4  15   9       10.61        4.29     15.26 o 
  -3  15   9     1269.40     1363.85     32.61 o 
  -2  15   9      451.66      467.51     22.96 o 
  -1  15   9      276.69      317.92     19.59 o 
   0  15   9        0.41       -3.60     13.99 o 
   1  15   9       44.08       22.82     15.03 o 
   2  15   9        8.91       14.23     14.86 o 
   3  15   9       29.35       -7.63     16.61 o 
   4  15   9        3.41        0.79     15.58 o 
  -9  16   9       21.16       39.66     16.37 o 
  -8  16   9      161.73      181.05     19.41 o 
  -7  16   9      103.12      124.38     17.89 o 
  -6  16   9       58.04       53.11     16.62 o 
  -5  16   9       24.70       37.52     15.18 o 
  -4  16   9      321.90      346.90     21.50 o 
  -3  16   9       24.62       24.48     14.94 o 
  -2  16   9      160.40      172.80     17.74 o 
  -1  16   9      415.59      438.03     22.95 o 
   0  16   9       71.76       73.91     10.94 o 
   1  16   9       27.91       23.61     15.18 o 
   2  16   9       32.44       27.98     15.10 o 
   3  16   9       35.89       13.43     16.61 o 
   4  16   9        0.00       17.88     15.10 o 
  -9  17   9       18.02       13.91     16.45 o 
  -8  17   9        0.01        7.23     15.26 o 
  -7  17   9        6.46       15.10     14.62 o 
  -6  17   9      114.20      122.32     18.53 o 
  -5  17   9        0.21       -6.84     13.03 o 
  -4  17   9       74.58       68.94     17.18 o 
  -3  17   9        0.29       -6.52     14.94 o 
  -2  17   9        0.99        8.50     14.78 o 
  -1  17   9       16.77       21.94     14.47 o 
   0  17   9       93.28      113.63     11.61 o 
   1  17   9       48.97       33.07     15.98 o 
   2  17   9        0.10      -13.67     15.90 o 
   3  17   9       25.97      -10.57     16.53 o 
   4  17   9        1.62      -12.24     16.69 o 
  -8  18   9       25.40       15.02     15.82 o 
  -7  18   9        0.00        0.79     15.50 o 
  -6  18   9       65.73       74.90     16.70 o 
  -5  18   9       56.43       61.06     16.46 o 
  -4  18   9        2.59      -15.58     15.58 o 
  -3  18   9        0.23        3.42     13.99 o 
  -2  18   9        8.90        8.19     14.31 o 
  -1  18   9       78.06       70.45     15.98 o 
   0  18   9        0.92       -4.80     10.44 o 
   1  18   9      100.20      136.30     18.21 o 
   2  18   9        8.22        1.59     15.50 o 
   3  18   9        2.22       10.89     15.42 o 
  -8  19   9        0.19      -17.88     17.88 o 
  -7  19   9        4.80       11.37     15.42 o 
  -6  19   9        0.20      -16.13     16.13 o 
  -5  19   9        3.83       -9.62     15.50 o 
  -4  19   9       37.57       68.13     15.98 o 
  -3  19   9        0.64       -4.93     14.78 o 
  -2  19   9      131.53      165.68     17.50 o 
  -1  19   9        6.98        6.44     14.31 o 
   0  19   9        2.33       11.96     10.22 o 
   1  19   9       12.70       37.83     14.70 o 
   2  19   9        5.83      -15.42     15.42 o 
   3  19   9       34.21       43.32     16.85 o 
  -7  20   9        3.85      -16.77     17.96 o 
  -6  20   9        0.39        6.36     14.94 o 
  -5  20   9       58.61       83.64     17.33 o 
  -4  20   9        0.29        2.23     16.29 o 
  -3  20   9       13.64      -10.33     16.77 o 
  -2  20   9       15.22       16.93     14.78 o 
  -1  20   9       25.35       41.89     15.10 o 
   0  20   9        0.10      -10.24     15.78 o 
   1  20   9       18.63       21.62     16.37 o 
   2  20   9        0.00       17.72     14.78 o 
  -7  21   9       62.10       69.49     18.60 o 
  -6  21   9       39.36        9.14     18.44 o 
  -5  21   9       15.13       24.72     16.93 o 
  -4  21   9        3.18       27.98     16.13 o 
  -3  21   9      117.61      112.77     18.21 o 
  -2  21   9       12.29       10.73     14.23 o 
  -1  21   9       44.21       52.95     15.90 o 
   0  21   9        3.75        3.20     15.98 o 
   1  21   9        6.14      -16.61     16.85 o 
   2  21   9       16.50       37.52     17.01 o 
  -6  22   9      143.45      135.85     22.19 o 
  -5  22   9        6.48       -8.27     17.01 o 
  -4  22   9      183.60      209.63     21.40 o 
  -3  22   9      105.81       75.95     20.76 o 
  -2  22   9        2.57        2.38     16.29 o 
  -1  22   9        7.20        8.90     15.58 o 
   0  22   9       72.11       75.63     13.06 o 
   1  22   9        1.01       12.95     16.29 o 
  -5  23   9       28.83       28.46     18.44 o 
  -4  23   9       26.10       20.19     19.16 o 
  -3  23   9        9.66       16.61     17.72 o 
  -2  23   9        7.62        6.68     16.45 o 
  -1  23   9        2.66        0.87     16.93 o 
   0  23   9        0.71       -6.95     11.66 o 
  -4  24   9      113.88      118.33     22.27 o 
  -3  24   9       15.16       45.07     17.49 o 
  -2  24   9        0.00      -13.03     17.09 o 
  -1  24   9        2.58       23.68     14.94 o 
 -11   0  10       18.56       49.92     17.09 o 
 -10   0  10        2.31       21.06     15.10 o 
  -9   0  10      195.94      203.15     18.22 o 
  -8   0  10        2.83        8.74     13.83 o 
  -7   0  10      515.48      490.97     22.33 o 
  -6   0  10      370.28      418.12     20.64 o 
  -5   0  10      349.30      312.44     18.57 o 
  -4   0  10      480.41      462.10     20.42 o 
  -3   0  10      724.41      674.86     22.30 o 
  -2   0  10       75.47       76.66     13.76 o 
  -1   0  10       84.38       71.26     13.76 o 
   0   0  10      966.67      980.98     19.81 o 
   1   0  10     2294.02     2350.19     40.60 o 
   2   0  10      964.34     1010.47     30.23 o 
   3   0  10      132.48      101.42     17.42 o 
   4   0  10        6.37        5.80     16.29 o 
   5   0  10       97.23      117.69     19.80 o 
 -11   1  10       15.57        6.68     16.53 o 
 -10   1  10       27.67       43.72     15.98 o 
  -9   1  10        7.40       36.24     15.10 o 
  -8   1  10      167.47      165.49     17.58 o 
  -7   1  10        0.29       -6.84     14.23 o 
  -6   1  10       36.49       36.25     14.39 o 
  -5   1  10       89.95      100.61     15.03 o 
  -4   1  10      631.35      632.09     21.64 o 
  -3   1  10       36.58       37.60     12.80 o 
  -2   1  10      262.92      279.77     16.80 o 
  -1   1  10       79.31       67.36     14.08 o 
   0   1  10      907.81      931.94     25.48 o 
   1   1  10       46.10       25.68     16.22 o 
   2   1  10       39.83       71.55     15.66 o 
   3   1  10       16.17        0.00     14.70 o 
   4   1  10        5.34       13.11     15.18 o 
   5   1  10        7.94        8.03     15.26 o 
 -11   2  10       39.84       32.59     18.60 o 
 -10   2  10        9.70        2.23     17.01 o 
  -9   2  10       13.14        7.55     16.06 o 
  -8   2  10        1.63       35.69     14.15 o 
  -7   2  10      310.67      254.94     18.64 o 
  -6   2  10        0.10        6.99     12.95 o 
  -5   2  10       13.53        2.54     12.72 o 
  -4   2  10      257.63      272.19     16.72 o 
  -3   2  10      151.77      131.69     14.88 o 
  -2   2  10      498.75      462.25     19.15 o 
  -1   2  10      386.00      380.68     19.05 o 
   0   2  10     1713.11     1779.12     25.77 o 
   1   2  10      579.67      534.13     23.94 o 
   2   2  10        9.38       26.15     13.51 o 
   3   2  10       95.78      101.87     16.22 o 
   4   2  10        5.97        9.54     15.34 o 
   5   2  10       44.22       73.61     16.93 o 
 -11   3  10       53.35       67.18     19.08 o 
 -10   3  10        1.30      -17.41     17.41 o 
  -9   3  10       39.05       44.84     15.58 o 
  -8   3  10      103.02      121.04     16.94 o 
  -7   3  10        6.24      -11.05     14.78 o 
  -6   3  10       16.52        8.66     13.91 o 
  -5   3  10        0.65        9.70     12.16 o 
  -4   3  10       11.68       14.23     12.40 o 
  -3   3  10        0.00        1.91     11.76 o 
  -2   3  10        5.97        6.84     12.24 o 
  -1   3  10      550.05      464.85     21.47 o 
   0   3  10       39.32       30.41     13.75 o 
   1   3  10     1147.86     1326.48     30.60 o 
   2   3  10      161.19      182.67     17.26 o 
   3   3  10       12.76       15.42     14.94 o 
   4   3  10        0.88       22.09     13.75 o 
   5   3  10        0.02       12.16     15.58 o 
 -11   4  10       18.98       31.24     17.80 o 
 -10   4  10       17.61       32.91     16.37 o 
  -9   4  10      231.81      183.13     19.18 o 
  -8   4  10        0.72        6.36     13.83 o 
  -7   4  10       72.33       71.41     15.19 o 
  -6   4  10      235.31      252.60     18.07 o 
  -5   4  10       18.22      -11.84     13.12 o 
  -4   4  10       79.65       75.39     13.52 o 
  -3   4  10        0.65       16.61     11.44 o 
  -2   4  10       42.21       43.81     13.20 o 
  -1   4  10        0.11      -13.03     13.03 o 
   0   4  10      162.45      148.31     12.04 o 
   1   4  10      133.61      124.50     16.39 o 
   2   4  10       32.66       22.26     15.34 o 
   3   4  10       23.90       51.99     13.91 o 
   4   4  10        0.00       -0.72     14.15 o 
   5   4  10        1.33       -7.39     17.72 o 
 -11   5  10        6.10        6.84     17.96 o 
 -10   5  10       25.70       45.55     16.61 o 
  -9   5  10        5.29       16.85     14.39 o 
  -8   5  10        0.12       -7.07     14.54 o 
  -7   5  10        0.30      -13.83     13.83 o 
  -6   5  10      109.36       91.71     15.27 o 
  -5   5  10      136.22      138.51     15.51 o 
  -4   5  10      176.43      176.91     15.68 o 
  -3   5  10       38.90       54.54     12.64 o 
  -2   5  10      321.66      261.87     17.85 o 
  -1   5  10      163.36      150.95     16.31 o 
   0   5  10      354.05      353.97     14.56 o 
   1   5  10      338.36      351.53     20.31 o 
   2   5  10      224.35      235.91     18.54 o 
   3   5  10      131.41      118.04     17.34 o 
   4   5  10       51.79       72.58     15.90 o 
   5   5  10       21.32       51.91     15.18 o 
 -11   6  10       40.85       64.47     19.48 o 
 -10   6  10      136.28      127.26     18.45 o 
  -9   6  10       34.55       19.87     17.01 o 
  -8   6  10        0.89       -5.88     14.62 o 
  -7   6  10      102.79      109.43     16.30 o 
  -6   6  10       18.42       25.20     14.31 o 
  -5   6  10      139.92      165.32     16.39 o 
  -4   6  10        5.90       16.37     12.08 o 
  -3   6  10      152.38      144.02     15.60 o 
  -2   6  10       22.92       38.16     11.69 o 
  -1   6  10      447.65      407.52     20.57 o 
   0   6  10      160.14      148.52     11.76 o 
   1   6  10        3.19      -13.51     13.51 o 
   2   6  10      112.41      115.32     16.38 o 
   3   6  10       35.97       36.57     15.18 o 
   4   6  10       10.04        0.00     15.90 o 
   5   6  10       54.82       69.09     17.89 o 
 -11   7  10       11.88      -13.04     19.23 o 
 -10   7  10        0.55       21.30     16.05 o 
  -9   7  10        6.78      -15.66     15.66 o 
  -8   7  10       24.36        0.64     15.34 o 
  -7   7  10        0.24       -1.83     13.83 o 
  -6   7  10      209.11      207.49     17.03 o 
  -5   7  10        0.01       23.84     11.92 o 
  -4   7  10       80.11       89.46     14.08 o 
  -3   7  10       39.61       31.40     13.52 o 
  -2   7  10       14.57       36.33     12.00 o 
  -1   7  10       60.98       50.73     13.28 o 
   0   7  10      130.48      145.34     11.22 o 
   1   7  10       67.50       69.81     15.11 o 
   2   7  10       98.19      108.16     16.30 o 
   3   7  10       20.94        6.99     14.78 o 
   4   7  10        3.08       12.24     14.62 o 
   5   7  10       14.36       12.64     16.21 o 
 -11   8  10       86.11       72.20     19.96 o 
 -10   8  10        2.51        9.62     17.09 o 
  -9   8  10       15.88       -2.23     16.61 o 
  -8   8  10        0.00      -14.15     15.02 o 
  -7   8  10        1.67        0.00     14.31 o 
  -6   8  10      101.02       93.29     15.35 o 
  -5   8  10      106.14       89.72     15.83 o 
  -4   8  10       22.40       32.11     13.04 o 
  -3   8  10       49.84       61.22     13.91 o 
  -2   8  10       94.74       70.15     14.79 o 
  -1   8  10     1003.71      905.73     28.33 o 
   0   8  10       30.37       34.96      9.52 o 
   1   8  10       56.36       43.17     14.79 o 
   2   8  10        2.26       -0.64     13.91 o 
   3   8  10       64.82       69.73     15.19 o 
   4   8  10        2.35        6.20     14.70 o 
   5   8  10       13.45       17.09     14.70 o 
 -10   9  10        0.01       14.62     16.69 o 
  -9   9  10       28.92       29.81     17.01 o 
  -8   9  10       13.40        2.70     15.66 o 
  -7   9  10        6.54       13.35     14.07 o 
  -6   9  10      110.51      115.09     16.62 o 
  -5   9  10       56.04       65.20     14.87 o 
  -4   9  10       69.90       69.10     14.87 o 
  -3   9  10     1005.00      994.62     28.33 o 
  -2   9  10      247.15      241.07     17.83 o 
  -1   9  10      180.72      202.12     17.59 o 
   0   9  10      105.41      101.85     11.04 o 
   1   9  10       22.20       44.75     14.31 o 
   2   9  10       40.83       51.43     14.07 o 
   3   9  10        7.68        5.09     15.82 o 
   4   9  10        0.02       26.86     14.54 o 
   5   9  10        0.03       35.53     15.74 o 
 -10  10  10       87.36       85.32     18.92 o 
  -9  10  10        9.27       15.90     16.06 o 
  -8  10  10       26.51       42.69     15.18 o 
  -7  10  10      356.04      359.00     22.22 o 
  -6  10  10       26.15       21.38     15.26 o 
  -5  10  10      114.47      153.67     16.54 o 
  -4  10  10      130.99      130.30     15.75 o 
  -3  10  10       18.88       43.40     13.04 o 
  -2  10  10      309.91      287.13     19.19 o 
  -1  10  10       45.10       46.51     14.47 o 
   0  10  10      243.74      240.45     12.97 o 
   1  10  10       74.43       64.25     15.58 o 
   2  10  10      173.58      173.44     17.50 o 
   3  10  10       14.14       39.90     13.75 o 
   4  10  10        0.12        2.38     14.78 o 
   5  10  10        8.30       12.32     16.77 o 
 -10  11  10      116.29      123.19     19.17 o 
  -9  11  10        7.31       22.49     16.77 o 
  -8  11  10       25.98       27.90     15.34 o 
  -7  11  10       39.35       14.63     16.46 o 
  -6  11  10       14.91       33.22     15.18 o 
  -5  11  10      670.73      708.86     26.66 o 
  -4  11  10       48.57       80.62     14.55 o 
  -3  11  10       86.89       87.08     15.03 o 
  -2  11  10       11.33        8.03     13.99 o 
  -1  11  10        2.44       -2.94     13.27 o 
   0  11  10       50.97       65.59     13.20 o 
   1  11  10       13.09       13.04     13.51 o 
   2  11  10        1.97       12.56     14.07 o 
   3  11  10       13.74       17.33     15.02 o 
   4  11  10        0.90       13.11     15.26 o 
 -10  12  10        9.06       38.71     15.98 o 
  -9  12  10       55.58       42.77     17.81 o 
  -8  12  10        0.11      -10.97     15.42 o 
  -7  12  10        7.42        4.77     15.42 o 
  -6  12  10      375.81      388.28     23.18 o 
  -5  12  10      840.34      928.82     29.80 o 
  -4  12  10      109.93      147.14     15.99 o 
  -3  12  10      220.11      213.47     17.83 o 
  -2  12  10       58.23       76.09     13.36 o 
  -1  12  10      119.24      139.43     15.43 o 
   0  12  10       46.48       64.71      9.88 o 
   1  12  10      113.11      107.85     16.94 o 
   2  12  10      112.11      104.50     16.86 o 
   3  12  10        3.27       20.03     14.94 o 
   4  12  10        1.04       -2.54     16.61 o 
 -10  13  10        5.04       -2.62     17.80 o 
  -9  13  10       18.24       21.86     16.53 o 
  -8  13  10       16.48       -7.47     17.88 o 
  -7  13  10       19.39       17.57     15.66 o 
  -6  13  10      390.40      407.10     23.74 o 
  -5  13  10      129.71      130.29     19.01 o 
  -4  13  10       45.70       16.70     16.14 o 
  -3  13  10      155.84      143.44     15.59 o 
  -2  13  10       33.54       42.37     14.15 o 
  -1  13  10      252.16      249.56     18.15 o 
   0  13  10       12.51       12.14      9.47 o 
   1  13  10        0.45        8.98     14.39 o 
   2  13  10        3.13       -5.88     15.10 o 
   3  13  10        7.52        9.46     15.58 o 
   4  13  10        3.75       -4.29     16.77 o 
  -9  14  10       37.96       10.81     17.97 o 
  -8  14  10        0.64       -6.20     15.42 o 
  -7  14  10       87.68       94.71     18.37 o 
  -6  14  10       36.43       32.20     16.54 o 
  -5  14  10      127.11      160.83     17.42 o 
  -4  14  10      581.26      565.95     25.53 o 
  -3  14  10       19.47       22.73     13.59 o 
  -2  14  10       59.65       58.99     16.54 o 
  -1  14  10      153.74      173.27     17.42 o 
   0  14  10       10.19        5.74      9.92 o 
   1  14  10       66.98       60.98     16.06 o 
   2  14  10       96.52       94.31     16.62 o 
   3  14  10        9.77        0.00     15.10 o 
   4  14  10        0.03        1.75     15.82 o 
  -9  15  10        7.58       31.47     15.34 o 
  -8  15  10        1.34      -17.25     17.25 o 
  -7  15  10       18.35       44.67     17.01 o 
  -6  15  10      120.62      110.23     17.97 o 
  -5  15  10        7.24        0.72     15.66 o 
  -4  15  10      214.48      204.85     19.98 o 
  -3  15  10        1.84        1.27     14.15 o 
  -2  15  10      260.07      260.31     19.82 o 
  -1  15  10       72.29       51.60     16.78 o 
   0  15  10       36.76       32.14     10.89 o 
   1  15  10       90.89       91.37     17.65 o 
   2  15  10       63.05       60.50     16.93 o 
   3  15  10        9.35        6.68     16.21 o 
  -9  16  10        6.66        0.87     17.17 o 
  -8  16  10       12.48        4.05     17.25 o 
  -7  16  10       69.36       72.99     18.45 o 
  -6  16  10        9.04      -13.83     15.98 o 
  -5  16  10       31.80       52.62     15.18 o 
  -4  16  10       16.31        6.84     16.14 o 
  -3  16  10        9.41       -3.42     14.07 o 
  -2  16  10        0.15       17.01     13.75 o 
  -1  16  10       21.42       36.80     13.99 o 
   0  16  10        3.66       22.97     10.62 o 
   1  16  10        1.99       10.57     14.70 o 
   2  16  10       10.33       33.54     14.07 o 
   3  16  10        0.39        3.42     15.34 o 
  -8  17  10        8.18        5.88     15.58 o 
  -7  17  10      242.71      229.20     20.69 o 
  -6  17  10        4.92        8.27     15.98 o 
  -5  17  10       11.63        1.43     15.26 o 
  -4  17  10        0.07       23.37     13.51 o 
  -3  17  10        0.74      -13.35     14.86 o 
  -2  17  10       27.88       26.07     15.10 o 
  -1  17  10        5.87      -15.10     15.10 o 
   0  17  10       46.24       16.93     17.81 o 
   1  17  10        6.51        5.48     15.90 o 
   2  17  10       36.63        9.06     17.57 o 
   3  17  10       16.46       45.62     15.58 o 
  -8  18  10        4.81       25.12     16.53 o 
  -7  18  10       12.06       20.43     15.58 o 
  -6  18  10       48.19      116.23     16.62 o 
  -5  18  10        1.42        1.51     15.02 o 
  -4  18  10        3.28       -4.45     14.62 o 
  -3  18  10        0.06        0.72     15.66 o 
  -2  18  10       54.44       54.14     16.62 o 
  -1  18  10       22.23       30.52     15.90 o 
   0  18  10       22.96       39.61     20.39 o 
   1  18  10        6.65      -16.45     16.45 o 
   2  18  10        5.36        0.87     15.34 o 
  -7  19  10        3.08        9.30     16.53 o 
  -6  19  10        0.00       22.65     16.05 o 
  -5  19  10       10.71       18.76     15.90 o 
  -4  19  10       17.10       11.45     15.42 o 
  -3  19  10        0.13       -9.86     15.66 o 
  -2  19  10        2.00       -1.51     14.86 o 
  -1  19  10       35.03        9.30     16.93 o 
   0  19  10       10.70       18.41     11.21 o 
   1  19  10        2.83       15.82     14.86 o 
   2  19  10        2.14      -16.61     16.61 o 
  -7  20  10        2.00      -17.56     17.56 o 
  -6  20  10       16.13       18.44     16.69 o 
  -5  20  10        6.22       -4.85     16.45 o 
  -4  20  10        0.01        7.15     16.53 o 
  -3  20  10       20.91       17.25     16.69 o 
  -2  20  10       26.71       37.84     16.93 o 
  -1  20  10       11.27       40.85     14.78 o 
   0  20  10       12.32        6.39     12.80 o 
   1  20  10       31.29       38.71     18.20 o 
  -6  21  10       74.04       55.42     18.84 o 
  -5  21  10        0.10      -17.64     17.64 o 
  -4  21  10      267.51      262.42     23.56 o 
  -3  21  10        0.09       -9.78     16.37 o 
  -2  21  10       67.27       56.45     18.53 o 
  -1  21  10        0.01        7.47     15.82 o 
   0  21  10        0.21       -7.74     11.58 o 
  -5  22  10       50.20       57.48     17.97 o 
  -4  22  10        0.86       -6.84     17.17 o 
  -3  22  10        3.48      -10.17     16.61 o 
  -2  22  10        5.88       25.51     16.21 o 
  -1  22  10        6.46       28.45     15.50 o 
  -3  23  10       49.61       39.59     19.56 o 
 -11   1  11        0.06        3.42     16.85 o 
 -10   1  11        7.49       18.92     16.13 o 
  -9   1  11        6.91       11.52     14.94 o 
  -8   1  11       85.54       92.96     16.94 o 
  -7   1  11       69.59       81.50     14.95 o 
  -6   1  11       56.98       70.29     14.79 o 
  -5   1  11      666.02      617.18     24.43 o 
  -4   1  11       40.03       24.25     13.91 o 
  -3   1  11      128.31      117.81     15.27 o 
  -2   1  11      108.70       97.59     15.67 o 
  -1   1  11       31.15        2.23     15.58 o 
   0   1  11        0.30       -0.95     10.72 o 
   1   1  11      137.02      140.08     18.14 o 
   2   1  11        1.45       12.88     14.31 o 
   3   1  11       90.12       89.86     17.73 o 
   4   1  11       49.56       43.49     17.33 o 
 -11   2  11        7.26       18.20     17.01 o 
 -10   2  11        5.34       18.92     16.77 o 
  -9   2  11        0.06       -1.43     15.10 o 
  -8   2  11        2.05       -6.68     14.07 o 
  -7   2  11      152.25      142.64     17.98 o 
  -6   2  11       69.45       64.72     14.55 o 
  -5   2  11        9.10        5.56     13.91 o 
  -4   2  11      101.37       99.18     14.24 o 
  -3   2  11        0.55        2.15     13.11 o 
  -2   2  11       41.04        9.22     14.71 o 
  -1   2  11       40.87       49.45     15.98 o 
   0   2  11     1090.52     1147.64     21.53 o 
   1   2  11      181.22      186.67     17.74 o 
   2   2  11        5.26      -15.18     15.18 o 
   3   2  11       85.62       79.04     17.02 o 
   4   2  11       28.02       48.41     14.23 o 
 -11   3  11        3.54       29.57     17.25 o 
 -10   3  11       15.84        1.59     17.33 o 
  -9   3  11        0.21        2.94     14.54 o 
  -8   3  11       86.29       77.13     17.18 o 
  -7   3  11        3.60      -11.84     15.10 o 
  -6   3  11      319.20      288.72     20.15 o 
  -5   3  11      120.91      135.30     15.19 o 
  -4   3  11       31.39       29.49     13.51 o 
  -3   3  11       17.53       24.88     13.27 o 
  -2   3  11      180.10      161.86     17.51 o 
  -1   3  11      361.51      336.46     21.51 o 
   0   3  11      588.95      598.66     18.27 o 
   1   3  11       83.40       75.46     16.06 o 
   2   3  11        2.34       12.32     14.86 o 
   3   3  11        6.44        8.19     14.54 o 
   4   3  11        3.90       -5.64     16.45 o 
 -11   4  11       19.81        7.87     18.60 o 
 -10   4  11        4.77       17.57     14.86 o 
  -9   4  11        0.10        1.43     14.62 o 
  -8   4  11       11.82       16.93     13.99 o 
  -7   4  11       82.93       91.85     15.90 o 
  -6   4  11      231.04      230.20     18.23 o 
  -5   4  11       52.01       23.77     13.68 o 
  -4   4  11       29.60       38.55     13.36 o 
  -3   4  11       23.71       25.68     13.67 o 
  -2   4  11      399.81      451.32     20.96 o 
  -1   4  11        0.08        9.70     14.86 o 
   0   4  11      317.17      316.18     14.64 o 
   1   4  11       14.49       21.70     14.39 o 
   2   4  11        0.08       -4.85     13.03 o 
   3   4  11       14.02       10.49     15.98 o 
   4   4  11        3.51       -1.59     16.45 o 
 -11   5  11       33.95       67.81     19.55 o 
 -10   5  11        7.78       12.88     17.17 o 
  -9   5  11        4.01       -3.74     15.58 o 
  -8   5  11       74.10       92.16     15.03 o 
  -7   5  11        6.02      -15.10     15.10 o 
  -6   5  11       81.96       82.78     14.31 o 
  -5   5  11        1.76        2.86     13.19 o 
  -4   5  11       11.55       13.43     13.27 o 
  -3   5  11        0.12        1.11     12.72 o 
  -2   5  11      279.37      260.71     19.59 o 
  -1   5  11      147.66      141.29     17.90 o 
   0   5  11        2.57        0.06     15.50 o 
   1   5  11        1.81      -13.59     13.83 o 
   2   5  11       72.89       68.14     17.57 o 
   3   5  11        0.04       -3.02     15.74 o 
   4   5  11       22.13       32.91     16.93 o 
 -10   6  11        0.00       21.94     16.53 o 
  -9   6  11        0.40      -14.23     15.18 o 
  -8   6  11       58.94       68.38     15.50 o 
  -7   6  11        5.63      -15.02     15.02 o 
  -6   6  11       23.10       31.64     14.31 o 
  -5   6  11       20.36        8.74     13.59 o 
  -4   6  11        1.01       15.90     12.48 o 
  -3   6  11       55.96       43.33     13.91 o 
  -2   6  11        0.40       17.09     13.19 o 
  -1   6  11      722.62      663.62     26.27 o 
   0   6  11      633.96      598.18     18.11 o 
   1   6  11        8.74       22.26     13.51 o 
   2   6  11        0.05       -9.86     14.46 o 
   3   6  11       19.78       35.05     14.39 o 
   4   6  11        0.01       19.95     15.50 o 
 -10   7  11        1.65       13.19     16.61 o 
  -9   7  11       20.57       13.59     15.42 o 
  -8   7  11      153.57      183.68     18.06 o 
  -7   7  11      169.53      132.31     19.02 o 
  -6   7  11      252.53      273.61     18.23 o 
  -5   7  11      133.01      123.86     16.47 o 
  -4   7  11       90.52       89.55     14.63 o 
  -3   7  11      719.51      709.82     24.92 o 
  -2   7  11       42.21       34.74     14.79 o 
  -1   7  11      247.08      272.17     18.79 o 
   0   7  11       79.07       97.20     23.18 o 
   1   7  11        1.11       32.59     13.67 o 
   2   7  11       22.89       34.26     15.02 o 
   3   7  11        1.75      -15.18     15.18 o 
   4   7  11       10.14      -17.72     17.72 o 
 -10   8  11        1.43       15.82     15.34 o 
  -9   8  11       25.59       24.56     16.77 o 
  -8   8  11        3.44        5.01     15.50 o 
  -7   8  11      429.33      463.85     24.14 o 
  -6   8  11       53.21       40.94     15.26 o 
  -5   8  11       11.27       25.99     13.43 o 
  -4   8  11       10.44       12.96     13.19 o 
  -3   8  11      176.30      163.92     17.35 o 
  -2   8  11       40.56       53.26     14.47 o 
  -1   8  11      197.15      183.51     17.91 o 
   0   8  11      325.51      311.20     14.53 o 
   1   8  11       67.10       73.71     15.42 o 
   2   8  11       17.73       35.53     15.26 o 
   3   8  11        2.12       23.53     14.86 o 
   4   8  11       21.53       10.25     18.44 o 
 -10   9  11       68.60       49.14     19.56 o 
  -9   9  11        1.75      -11.68     16.53 o 
  -8   9  11        6.40       13.75     15.50 o 
  -7   9  11       52.69       84.83     16.30 o 
  -6   9  11       38.48       42.45     15.66 o 
  -5   9  11      289.90      291.83     18.87 o 
  -4   9  11        9.92       16.85     13.43 o 
  -3   9  11      201.15      196.33     17.75 o 
  -2   9  11        1.69        6.68     13.11 o 
  -1   9  11       12.70       14.94     14.31 o 
   0   9  11      111.53       93.59     11.98 o 
   1   9  11        5.28      -15.34     15.34 o 
   2   9  11       19.85       28.06     14.78 o 
   3   9  11        1.07        3.97     14.15 o 
   4   9  11       29.78       37.12     16.53 o 
 -10  10  11        2.70      -17.56     17.56 o 
  -9  10  11       13.89        7.15     17.57 o 
  -8  10  11       33.26       44.36     15.90 o 
  -7  10  11       90.90       93.60     17.89 o 
  -6  10  11        3.28       14.47     16.29 o 
  -5  10  11       16.98       17.09     15.66 o 
  -4  10  11       86.93       62.35     15.82 o 
  -3  10  11       10.35       -1.19     14.47 o 
  -2  10  11      363.10      383.49     20.79 o 
  -1  10  11      150.19      136.99     17.18 o 
   0  10  11       23.86       20.31     13.63 o 
   1  10  11        4.66        4.93     14.31 o 
   2  10  11       24.39       51.11     15.18 o 
   3  10  11       33.66       29.97     16.93 o 
   4  10  11       23.30       40.38     17.73 o 
 -10  11  11        0.10       19.23     17.01 o 
  -9  11  11        2.10       27.58     16.05 o 
  -8  11  11       11.90        3.02     15.74 o 
  -7  11  11      102.80      144.66     19.09 o 
  -6  11  11      205.30      197.51     19.97 o 
  -5  11  11       58.33       49.93     17.09 o 
  -4  11  11       21.57       13.91     13.99 o 
  -3  11  11        2.13       -6.28     13.83 o 
  -2  11  11        0.20       -5.09     14.31 o 
  -1  11  11      222.19      224.12     19.82 o 
   0  11  11       68.35       47.66     11.52 o 
   1  11  11       20.76       17.25     15.26 o 
   2  11  11       15.04       23.05     15.58 o 
   3  11  11       17.54       13.19     18.12 o 
  -9  12  11       19.81       48.80     15.90 o 
  -8  12  11       40.32       47.06     16.30 o 
  -7  12  11      362.46      365.25     23.81 o 
  -6  12  11      262.68      233.08     21.89 o 
  -5  12  11      344.65      337.38     22.46 o 
  -4  12  11       21.01       28.62     14.71 o 
  -3  12  11        2.18        6.44     13.43 o 
  -2  12  11        4.74        7.15     13.27 o 
  -1  12  11        1.55        2.70     13.99 o 
   0  12  11      102.84       98.89     14.99 o 
   1  12  11        1.99        1.51     15.26 o 
   2  12  11       11.15        0.79     16.69 o 
   3  12  11       18.96      -12.64     17.57 o 
  -9  13  11       33.35       50.80     16.93 o 
  -8  13  11        0.90       45.06     16.29 o 
  -7  13  11        1.36       10.41     17.64 o 
  -6  13  11       27.52       46.82     17.41 o 
  -5  13  11      458.19      473.39     25.58 o 
  -4  13  11       21.87       17.41     14.55 o 
  -3  13  11        1.54        5.33     13.99 o 
  -2  13  11       23.28       39.67     13.43 o 
  -1  13  11        1.65       -2.78     14.07 o 
   0  13  11        3.29       28.76     10.06 o 
   1  13  11       19.47       12.08     14.78 o 
   2  13  11       34.05       26.47     17.09 o 
   3  13  11       14.17      -10.33     17.65 o 
  -9  14  11       23.29       33.78     17.01 o 
  -8  14  11       41.04       64.07     16.54 o 
  -7  14  11       84.38       50.49     18.37 o 
  -6  14  11      122.06      132.90     20.12 o 
  -5  14  11        0.03      -12.72     16.29 o 
  -4  14  11      139.24      137.45     17.42 o 
  -3  14  11       34.03       42.53     14.79 o 
  -2  14  11        9.65       11.05     14.23 o 
  -1  14  11       10.80       10.65     14.39 o 
   0  14  11       29.41       40.60     15.42 o 
   1  14  11       11.89       10.09     14.70 o 
   2  14  11        2.50       18.12     15.42 o 
   3  14  11        1.90      -17.56     17.56 o 
  -8  15  11       78.90       70.77     18.05 o 
  -7  15  11       14.30       12.56     17.09 o 
  -6  15  11      152.11      133.88     19.89 o 
  -5  15  11       16.15       21.06     15.58 o 
  -4  15  11        1.27      -13.51     14.23 o 
  -3  15  11        3.74       12.00     15.18 o 
  -2  15  11       31.36       15.74     15.74 o 
  -1  15  11        2.62      -12.40     16.29 o 
   0  15  11        4.09       -8.15     10.87 o 
   1  15  11       55.35       68.53     17.49 o 
   2  15  11       12.96        9.30     16.53 o 
  -8  16  11       22.46       36.72     16.14 o 
  -7  16  11       18.74       11.37     16.37 o 
  -6  16  11        0.51       14.70     15.34 o 
  -5  16  11        0.54       -4.53     15.02 o 
  -4  16  11        4.39        8.82     14.62 o 
  -3  16  11       17.16        9.54     15.10 o 
  -2  16  11       13.94       11.76     15.18 o 
  -1  16  11       18.53       32.43     15.26 o 
   0  16  11        4.26        6.92     10.76 o 
   1  16  11       19.87        9.86     17.25 o 
   2  16  11        0.48       -0.87     16.93 o 
  -8  17  11       15.76      -18.92     18.92 o 
  -7  17  11       39.75       44.20     17.57 o 
  -6  17  11       22.81       12.80     16.22 o 
  -5  17  11        0.68       15.50     14.62 o 
  -4  17  11        0.22       -6.12     15.10 o 
  -3  17  11       78.83       84.68     16.94 o 
  -2  17  11        0.79       28.21     14.94 o 
  -1  17  11      151.36      208.01     18.85 o 
   0  17  11        6.52      -11.53     11.53 o 
   1  17  11       25.63       42.21     14.78 o 
  -7  18  11        2.06        0.87     16.21 o 
  -6  18  11        1.77       -3.34     15.66 o 
  -5  18  11        1.89       24.80     14.78 o 
  -4  18  11       66.41       78.63     17.41 o 
  -3  18  11        9.08       16.45     15.74 o 
  -2  18  11       30.97       27.58     18.20 o 
  -1  18  11        2.09       21.70     14.31 o 
   0  18  11       19.18       18.28     15.82 o 
   1  18  11       27.78       36.49     16.61 o 
  -6  19  11       13.22       -5.96     17.33 o 
  -5  19  11       33.94       30.60     17.49 o 
  -4  19  11        3.96       20.35     14.78 o 
  -3  19  11        0.16      -15.90     15.90 o 
  -2  19  11       12.30       14.70     16.21 o 
  -1  19  11        1.28        2.46     16.21 o 
   0  19  11        5.17        3.81     12.15 o 
  -6  20  11        3.77       19.39     16.53 o 
  -5  20  11        0.16       38.55     15.66 o 
  -4  20  11        3.08       20.19     15.26 o 
  -3  20  11       35.65       23.45     16.85 o 
  -2  20  11        1.94       33.78     13.51 o 
  -1  20  11        2.91       41.33     15.34 o 
  -4  21  11        0.00      -16.61     16.61 o 
  -3  21  11        0.66       -1.75     17.49 o 
  -2  21  11        0.29       -1.75     16.29 o 
 -10   0  12        0.50        4.93     15.66 o 
  -9   0  12       63.76       54.14     16.38 o 
  -8   0  12       20.74       30.52     15.74 o 
  -7   0  12       38.90       36.65     15.26 o 
  -6   0  12       22.85       32.27     14.79 o 
  -5   0  12      744.69      736.54     26.35 o 
  -4   0  12      141.03      126.96     15.99 o 
  -3   0  12      545.28      513.26     23.77 o 
  -2   0  12        0.18      -10.97     14.46 o 
  -1   0  12       69.10       64.72     16.30 o 
   0   0  12      342.73      334.07     16.01 o 
   1   0  12       13.22       -4.93     15.90 o 
   2   0  12       60.80       69.89     18.13 o 
   3   0  12       22.89       30.84     16.45 o 
 -10   1  12        2.22        6.60     17.49 o 
  -9   1  12        2.19        3.81     16.13 o 
  -8   1  12       37.83       15.66     16.14 o 
  -7   1  12      166.86      146.79     17.58 o 
  -6   1  12      186.66      149.67     18.06 o 
  -5   1  12       83.78       56.30     16.54 o 
  -4   1  12        0.91       13.19     12.72 o 
  -3   1  12      382.66      364.04     21.51 o 
  -2   1  12       22.50       -0.64     14.39 o 
  -1   1  12      629.88      622.16     26.25 o 
   0   1  12       41.82       67.60     11.06 o 
   1   1  12        1.22      -13.99     14.86 o 
   2   1  12        7.91       16.53     15.18 o 
   3   1  12        0.17        8.98     15.18 o 
 -10   2  12        8.94        9.14     16.85 o 
  -9   2  12        0.59       -9.93     16.21 o 
  -8   2  12        3.42        8.58     15.34 o 
  -7   2  12      112.07      106.41     17.82 o 
  -6   2  12        5.80       17.17     13.99 o 
  -5   2  12      154.66      156.01     17.66 o 
  -4   2  12      300.34      256.82     19.91 o 
  -3   2  12       58.69       47.47     15.42 o 
  -2   2  12       45.75       41.50     16.77 o 
  -1   2  12      341.85      291.44     21.35 o 
   0   2  12      237.03      250.22     14.04 o 
   1   2  12        7.58       23.21     14.15 o 
   2   2  12       16.85       20.35     16.37 o 
   3   2  12        2.94       27.74     14.78 o 
 -10   3  12        0.06      -14.94     17.64 o 
  -9   3  12        0.12       10.81     15.82 o 
  -8   3  12        8.34       -2.15     15.50 o 
  -7   3  12        2.39       -8.74     14.39 o 
  -6   3  12        7.90        3.18     13.67 o 
  -5   3  12       22.22      -10.49     13.91 o 
  -4   3  12       33.13       30.92     15.02 o 
  -3   3  12        2.06       11.52     13.35 o 
  -2   3  12     1990.47     1983.57     39.60 o 
  -1   3  12      310.05      307.78     21.34 o 
   0   3  12       24.18       17.22     24.28 o 
   1   3  12        5.63       29.65     14.15 o 
   2   3  12      113.72      110.78     17.73 o 
   3   3  12        8.92       14.70     15.66 o 
 -10   4  12        7.08       17.57     16.61 o 
  -9   4  12        5.40       -7.71     16.37 o 
  -8   4  12        2.46        0.00     15.42 o 
  -7   4  12       13.97       23.05     15.82 o 
  -6   4  12       72.93       72.28     16.22 o 
  -5   4  12        0.36        7.47     13.27 o 
  -4   4  12       32.52       -4.29     15.74 o 
  -3   4  12      420.44      426.84     21.68 o 
  -2   4  12      891.28     1003.11     30.13 o 
  -1   4  12        0.45      -15.58     15.58 o 
   0   4  12        9.39        4.07     10.37 o 
   1   4  12      243.95      247.45     20.22 o 
   2   4  12        2.89       -1.51     15.58 o 
   3   4  12       24.57       29.65     16.69 o 
 -10   5  12        8.07       -4.21     15.50 o 
  -9   5  12        4.79      -16.53     16.53 o 
  -8   5  12        8.54       -3.66     15.50 o 
  -7   5  12       49.34       48.65     15.90 o 
  -6   5  12        0.55      -14.70     14.70 o 
  -5   5  12        1.41      -12.64     13.51 o 
  -4   5  12       29.70       25.36     14.71 o 
  -3   5  12      233.68      243.41     19.82 o 
  -2   5  12       36.57       63.92     16.61 o 
  -1   5  12      105.92       81.52     18.69 o 
   0   5  12      210.14      224.93     13.73 o 
   1   5  12       59.55       62.57     16.46 o 
   2   5  12        0.00       10.81     14.86 o 
   3   5  12       16.22       17.49     16.61 o 
 -10   6  12        0.28       27.26     16.61 o 
  -9   6  12        3.80      -13.43     16.29 o 
  -8   6  12       28.55       23.53     16.85 o 
  -7   6  12       76.68       97.09     16.62 o 
  -6   6  12        2.80        3.34     14.15 o 
  -5   6  12      154.61      135.40     16.47 o 
  -4   6  12        2.24       -9.38     14.07 o 
  -3   6  12       43.84       53.82     16.38 o 
  -2   6  12       81.75       86.99     17.10 o 
  -1   6  12      309.17      296.06     23.09 o 
   0   6  12       14.28       17.15     10.39 o 
   1   6  12        5.23        1.43     15.34 o 
   2   6  12        1.67       -8.58     15.66 o 
   3   6  12       15.90       10.09     15.42 o 
 -10   7  12       49.93       63.76     17.73 o 
  -9   7  12       39.99       63.12     19.00 o 
  -8   7  12        3.10        1.51     17.01 o 
  -7   7  12        2.85        7.71     14.78 o 
  -6   7  12       26.94        9.38     15.42 o 
  -5   7  12       20.63       43.40     13.43 o 
  -4   7  12      252.31      206.49     18.63 o 
  -3   7  12       85.70       57.18     16.62 o 
  -2   7  12      233.97      224.06     20.69 o 
  -1   7  12       19.38        5.33     15.98 o 
   0   7  12        0.44      -10.67     10.67 o 
   1   7  12       24.08       63.35     14.71 o 
   2   7  12        2.53       16.53     14.23 o 
   3   7  12       32.87       30.60     17.41 o 
 -10   8  12       12.78       44.51     18.20 o 
  -9   8  12       11.34       39.74     15.74 o 
  -8   8  12       36.25       11.37     18.05 o 
  -7   8  12       24.53       11.45     15.90 o 
  -6   8  12        4.24        2.70     15.34 o 
  -5   8  12        1.94        8.58     14.94 o 
  -4   8  12      299.72      297.96     21.02 o 
  -3   8  12       54.99       47.23     16.93 o 
  -2   8  12        0.14       14.46     15.10 o 
  -1   8  12        1.11       12.16     15.18 o 
   0   8  12       48.83       20.47     15.58 o 
   1   8  12       14.02        8.27     16.14 o 
   2   8  12        2.07       10.41     14.70 o 
   3   8  12       12.70       30.12     17.25 o 
  -9   9  12       19.13       26.31     16.93 o 
  -8   9  12        0.86       -6.20     16.61 o 
  -7   9  12      122.90      125.90     20.44 o 
  -6   9  12       24.62       22.26     15.82 o 
  -5   9  12       89.17       68.63     15.90 o 
  -4   9  12       25.32       29.09     15.98 o 
  -3   9  12       36.52       40.22     14.47 o 
  -2   9  12        5.95       -8.03     14.94 o 
  -1   9  12      106.60      110.39     17.50 o 
   0   9  12       21.08       11.54     11.20 o 
   1   9  12       67.99       86.74     19.40 o 
   2   9  12        0.21        8.11     15.74 o 
   3   9  12       82.14      137.00     19.72 o 
  -9  10  12        5.81      -13.35     18.28 o 
  -8  10  12      203.63      185.23     21.16 o 
  -7  10  12      107.83      132.81     19.48 o 
  -6  10  12        0.00      -12.08     16.05 o 
  -5  10  12        8.98       10.33     14.55 o 
  -4  10  12        2.46      -11.44     13.67 o 
  -3  10  12       28.02        1.99     14.94 o 
  -2  10  12      160.27      147.81     18.14 o 
  -1  10  12       81.00       73.95     16.70 o 
   0  10  12      185.02      187.95     14.78 o 
   1  10  12        0.74      -15.66     15.66 o 
   2  10  12        3.53        4.93     15.82 o 
  -9  11  12        5.81       -9.38     18.68 o 
  -8  11  12      109.59      108.87     21.23 o 
  -7  11  12       32.51       34.10     18.44 o 
  -6  11  12        2.71       -9.46     16.61 o 
  -5  11  12       11.17       35.13     14.94 o 
  -4  11  12        2.14       -6.91     14.31 o 
  -3  11  12        0.98        8.98     13.83 o 
  -2  11  12        3.10       18.92     14.07 o 
  -1  11  12       36.31       30.21     15.26 o 
   0  11  12       52.39       64.16     12.20 o 
   1  11  12        2.24       -3.18     15.42 o 
   2  11  12        4.36      -14.31     15.02 o 
  -9  12  12       50.07       11.29     20.03 o 
  -8  12  12       88.61       62.10     18.85 o 
  -7  12  12      148.61      144.13     21.32 o 
  -6  12  12      159.80      154.49     18.38 o 
  -5  12  12       14.45       25.20     14.63 o 
  -4  12  12        3.87       14.86     13.83 o 
  -3  12  12        4.59       -3.50     14.62 o 
  -2  12  12       14.58       37.28     15.26 o 
  -1  12  12        0.66      -11.05     14.70 o 
   0  12  12        6.52       15.77     11.15 o 
   1  12  12        4.96       12.96     15.90 o 
   2  12  12        0.23       -8.58     16.77 o 
  -8  13  12        1.61        4.21     16.45 o 
  -7  13  12      124.83      138.07     20.04 o 
  -6  13  12      226.65      215.58     22.36 o 
  -5  13  12       78.53       48.74     17.17 o 
  -4  13  12       56.52       58.20     15.74 o 
  -3  13  12        1.03       23.21     13.91 o 
  -2  13  12       36.63       11.77     16.69 o 
  -1  13  12        0.23       10.57     13.91 o 
   0  13  12       33.38       46.70     11.40 o 
   1  13  12        1.12        7.47     16.37 o 
   2  13  12       13.15       32.43     17.17 o 
  -8  14  12       23.34       39.35     18.20 o 
  -7  14  12       58.08       45.56     18.92 o 
  -6  14  12      117.91      164.87     20.20 o 
  -5  14  12       21.35       21.22     16.69 o 
  -4  14  12        5.93        0.00     15.18 o 
  -3  14  12        0.00       -1.51     15.26 o 
  -2  14  12       11.12        6.84     15.10 o 
  -1  14  12        2.19      -13.19     16.05 o 
   0  14  12        1.54       -9.63     11.41 o 
   1  14  12        4.18       -8.42     16.85 o 
  -8  15  12       31.62       56.99     17.81 o 
  -7  15  12        4.08       15.82     16.13 o 
  -6  15  12       41.24       52.15     17.01 o 
  -5  15  12        0.02      -15.90     15.90 o 
  -4  15  12        0.98        4.61     14.47 o 
  -3  15  12        2.71      -15.10     15.10 o 
  -2  15  12       31.05       33.39     15.34 o 
  -1  15  12      125.18      117.95     19.01 o 
   0  15  12       43.07       31.68     12.23 o 
   1  15  12       12.88        0.87     18.04 o 
  -7  16  12        6.20       14.54     16.21 o 
  -6  16  12       10.20       15.66     17.72 o 
  -5  16  12        0.69        3.18     15.98 o 
  -4  16  12        1.37        5.56     13.99 o 
  -3  16  12       53.94       39.51     17.49 o 
  -2  16  12        6.81        3.18     15.74 o 
  -1  16  12       54.53       52.47     18.60 o 
   0  16  12        4.39       -2.18     11.13 o 
  -7  17  12        5.66       18.52     17.17 o 
  -6  17  12        7.97       18.68     16.37 o 
  -5  17  12        0.13        2.46     15.74 o 
  -4  17  12        7.94       26.15     15.90 o 
  -3  17  12        0.52        5.72     15.26 o 
  -2  17  12        1.56       -9.93     16.69 o 
  -1  17  12       17.79       13.51     17.09 o 
   0  17  12       19.90       19.41     12.50 o 
  -6  18  12       61.85      109.40     17.65 o 
  -5  18  12        0.81      -11.92     16.85 o 
  -4  18  12        4.04      -16.61     16.61 o 
  -3  18  12       46.05       74.01     17.81 o 
  -2  18  12        6.41       17.88     16.69 o 
  -1  18  12        8.29       -2.62     16.93 o 
  -5  19  12        4.84        6.20     16.61 o 
  -4  19  12        0.86      -16.53     16.53 o 
  -3  19  12       28.51       40.78     16.85 o 
  -2  19  12        0.25      -17.96     17.96 o 
 -10   1  13        9.32      -11.29     18.36 o 
  -9   1  13      134.86      114.45     19.01 o 
  -8   1  13      104.12      123.34     17.50 o 
  -7   1  13       87.69       79.36     17.89 o 
  -6   1  13       16.22       17.96     14.63 o 
  -5   1  13       37.82       19.48     15.74 o 
  -4   1  13       23.33       15.26     15.18 o 
  -3   1  13       84.07      101.31     16.62 o 
  -2   1  13        0.49        2.07     15.02 o 
  -1   1  13      120.75      120.81     17.90 o 
   0   1  13       16.59       15.59     11.17 o 
   1   1  13        0.02       14.78     15.02 o 
   2   1  13        0.15       10.01     15.50 o 
 -10   2  13        3.55        4.37     17.09 o 
  -9   2  13       57.53       56.92     17.57 o 
  -8   2  13       18.12       47.37     16.06 o 
  -7   2  13       40.47       36.89     16.54 o 
  -6   2  13        8.15        1.35     16.45 o 
  -5   2  13        2.18       27.02     14.47 o 
  -4   2  13       41.21       53.98     15.42 o 
  -3   2  13        0.01       -8.03     15.50 o 
  -2   2  13       16.50       28.61     15.66 o 
  -1   2  13       28.26       14.07     15.66 o 
   0   2  13       39.28       33.23     11.02 o 
   1   2  13        0.35       -1.59     15.66 o 
   2   2  13      135.12      193.75     20.76 o 
 -10   3  13        9.62       11.37     17.09 o 
  -9   3  13       23.14       35.13     16.37 o 
  -8   3  13       18.77       23.05     16.69 o 
  -7   3  13       14.02       39.27     14.70 o 
  -6   3  13        0.47       14.62     14.39 o 
  -5   3  13        0.00        3.42     15.34 o 
  -4   3  13       34.59       13.43     15.34 o 
  -3   3  13        0.61       33.62     14.78 o 
  -2   3  13       10.88      -15.90     15.90 o 
  -1   3  13      137.85      148.74     18.93 o 
   0   3  13       15.73       16.80     10.66 o 
   1   3  13       12.32       44.75     15.10 o 
   2   3  13        3.27       26.86     15.02 o 
 -10   4  13        0.10        8.82     18.76 o 
  -9   4  13        4.42       11.52     16.13 o 
  -8   4  13       58.02       52.55     17.49 o 
  -7   4  13       46.02       74.73     15.66 o 
  -6   4  13        4.75       14.78     15.58 o 
  -5   4  13       56.77       56.85     15.74 o 
  -4   4  13        6.13       17.57     14.15 o 
  -3   4  13      228.62      204.22     20.61 o 
  -2   4  13        4.93        0.00     15.18 o 
  -1   4  13        0.13       24.24     14.86 o 
   0   4  13       23.77       32.14     10.93 o 
   1   4  13       14.62       11.84     16.37 o 
   2   4  13       23.63       16.85     16.69 o 
  -9   5  13       41.70       44.76     18.05 o 
  -8   5  13       58.06       48.34     18.05 o 
  -7   5  13       41.26       65.11     17.33 o 
  -6   5  13       22.89        2.86     15.66 o 
  -5   5  13        5.52      -16.13     16.13 o 
  -4   5  13      309.81      239.99     20.78 o 
  -3   5  13       35.77       42.45     17.73 o 
  -2   5  13      116.50       77.39     18.85 o 
  -1   5  13       46.45       17.97     16.85 o 
   0   5  13       73.26       78.79     12.26 o 
   1   5  13        3.12        7.15     15.42 o 
   2   5  13       19.13       30.60     15.74 o 
  -9   6  13        2.76        6.68     17.09 o 
  -8   6  13       27.38       44.91     17.01 o 
  -7   6  13      163.52      133.96     18.38 o 
  -6   6  13        8.81       40.93     14.15 o 
  -5   6  13       37.57       34.98     15.98 o 
  -4   6  13       19.57       10.33     16.22 o 
  -3   6  13      228.80      204.62     22.20 o 
  -2   6  13       43.54       38.80     17.17 o 
  -1   6  13        0.67        5.09     15.26 o 
   0   6  13       12.34       16.84     11.43 o 
   1   6  13       22.91       53.10     15.74 o 
   2   6  13       16.92       24.00     17.41 o 
  -9   7  13        1.45       -2.54     17.56 o 
  -8   7  13       14.04       40.70     16.85 o 
  -7   7  13        1.41       16.69     14.94 o 
  -6   7  13       29.22       25.52     15.90 o 
  -5   7  13        0.03       -7.79     15.26 o 
  -4   7  13      525.70      491.90     26.23 o 
  -3   7  13      117.97      125.82     19.49 o 
  -2   7  13        0.49        8.58     14.86 o 
  -1   7  13       34.62       34.66     16.53 o 
   0   7  13       18.63       34.75     10.99 o 
   1   7  13        0.57       23.61     15.34 o 
   2   7  13       10.18       18.20     16.77 o 
  -9   8  13       44.27       59.22     17.89 o 
  -8   8  13       18.59      -17.73     17.73 o 
  -7   8  13        9.91        8.43     16.29 o 
  -6   8  13       48.46       23.69     16.14 o 
  -5   8  13       12.87        5.80     15.74 o 
  -4   8  13        2.91      -15.66     16.13 o 
  -3   8  13       11.27        3.58     17.49 o 
  -2   8  13      154.64      152.65     18.53 o 
  -1   8  13        0.14      -15.10     15.10 o 
   0   8  13       86.37      111.81     16.02 o 
   1   8  13        2.47       -8.27     15.58 o 
   2   8  13       20.26       45.70     18.12 o 
  -9   9  13       24.09       21.78     18.20 o 
  -8   9  13        1.97       13.11     17.41 o 
  -7   9  13        0.82        7.79     15.98 o 
  -6   9  13       30.91       23.29     16.53 o 
  -5   9  13       42.90       50.64     16.54 o 
  -4   9  13       42.62       43.49     16.46 o 
  -3   9  13      160.30      143.99     20.21 o 
  -2   9  13       85.60       85.72     18.29 o 
  -1   9  13      105.29       95.99     18.85 o 
   0   9  13       39.59       29.82     12.28 o 
   1   9  13        1.48      -17.25     17.25 o 
  -8  10  13        7.31      -13.35     18.12 o 
  -7  10  13      183.00      209.40     21.64 o 
  -6  10  13        0.64       -6.12     15.34 o 
  -5  10  13        5.13        9.70     14.23 o 
  -4  10  13       48.24       31.00     16.46 o 
  -3  10  13        4.26       -0.72     14.94 o 
  -2  10  13        3.96       -3.02     16.21 o 
  -1  10  13        0.80        2.30     15.42 o 
   0  10  13       10.84       24.66     11.29 o 
   1  10  13       21.95      -18.60     18.60 o 
  -8  11  13        1.88       12.72     17.72 o 
  -7  11  13       46.38       59.23     18.44 o 
  -6  11  13        3.88        7.07     15.10 o 
  -5  11  13        0.08       -4.61     15.66 o 
  -4  11  13        0.33       27.90     15.26 o 
  -3  11  13        4.44       11.37     16.13 o 
  -2  11  13        0.01      -15.58     15.58 o 
  -1  11  13        7.03       25.35     16.37 o 
   0  11  13        7.69       -0.19     25.55 o 
   1  11  13       15.78        7.79     17.57 o 
  -8  12  13      109.33      133.60     21.23 o 
  -7  12  13       66.94       65.43     19.56 o 
  -6  12  13        1.65        9.62     15.66 o 
  -5  12  13        0.66      -11.68     15.74 o 
  -4  12  13       11.40        0.79     16.37 o 
  -3  12  13        6.32        5.40     15.10 o 
  -2  12  13        0.28       -6.28     14.47 o 
  -1  12  13        0.44       20.19     15.50 o 
   0  12  13       45.25       82.61     12.34 o 
  -7  13  13       13.80       10.17     18.28 o 
  -6  13  13       15.89       17.17     17.25 o 
  -5  13  13       72.12       91.91     18.45 o 
  -4  13  13        7.50        0.00     15.82 o 
  -3  13  13       27.81        5.56     16.37 o 
  -2  13  13       10.02       11.29     16.06 o 
  -1  13  13        7.56       19.87     16.29 o 
   0  13  13        1.42      -12.53     12.53 o 
  -7  14  13        0.36       -0.87     15.98 o 
  -6  14  13       28.63       42.69     16.69 o 
  -5  14  13        5.78        1.67     16.61 o 
  -4  14  13        1.24       29.96     15.02 o 
  -3  14  13        3.59       -5.72     16.05 o 
  -2  14  13       27.94       23.93     17.25 o 
  -1  14  13        0.47       13.51     15.90 o 
   0  14  13        0.73      -12.30     12.30 o 
  -6  15  13        0.01      -17.88     17.88 o 
  -5  15  13       25.42       33.62     17.33 o 
  -4  15  13        0.02       -8.35     15.58 o 
  -3  15  13        3.45       -7.47     16.37 o 
  -2  15  13        0.02       -8.42     16.45 o 
  -1  15  13       12.45       22.57     17.33 o 
  -6  16  13       10.09       -0.87     17.65 o 
  -5  16  13        2.81       -3.42     16.13 o 
  -4  16  13       33.22       26.47     17.17 o 
  -3  16  13        5.47      -12.00     17.64 o 
  -2  16  13       14.23       12.16     17.96 o 
  -4  17  13        1.76       -3.50     16.69 o 
  -3  17  13       26.41       20.27     18.76 o 
  -9   0  14       16.30       25.04     16.53 o 
  -8   0  14        0.01      -16.29     16.29 o 
  -7   0  14        0.89      -16.29     16.29 o 
  -6   0  14        6.98       -9.06     15.58 o 
  -5   0  14       14.74       19.95     14.63 o 
  -4   0  14       22.90       11.76     16.14 o 
  -3   0  14      113.74      122.63     17.58 o 
  -2   0  14       33.09       17.33     16.30 o 
  -1   0  14       48.99       70.12     15.98 o 
   0   0  14       72.09      100.60     12.86 o 
   1   0  14       11.15       -0.87     17.88 o 
  -9   1  14        0.14       -1.75     17.25 o 
  -8   1  14        5.45       38.47     15.10 o 
  -7   1  14        4.94        0.00     15.42 o 
  -6   1  14        0.03       22.65     14.46 o 
  -5   1  14       56.17       53.98     17.89 o 
  -4   1  14       47.23       11.77     16.77 o 
  -3   1  14        0.73      -11.84     15.90 o 
  -2   1  14        0.35       13.59     15.66 o 
  -1   1  14       29.63       31.16     15.98 o 
   0   1  14        2.66       -5.51     11.36 o 
   1   1  14        1.35       20.66     16.45 o 
  -9   2  14        2.67      -18.76     18.76 o 
  -8   2  14        7.06       12.32     17.57 o 
  -7   2  14       48.59       47.06     16.30 o 
  -6   2  14       29.92       17.41     16.77 o 
  -5   2  14       36.28       59.38     16.38 o 
  -4   2  14        4.36       11.76     16.13 o 
  -3   2  14       43.51       56.36     16.62 o 
  -2   2  14       16.65       14.39     16.29 o 
  -1   2  14        2.82        3.10     16.21 o 
   0   2  14       23.12        8.98     11.63 o 
   1   2  14        1.19       -0.87     16.61 o 
  -9   3  14       47.54       55.73     19.16 o 
  -8   3  14       41.04       35.45     17.01 o 
  -7   3  14       54.28       47.30     16.85 o 
  -6   3  14      121.51       98.30     17.89 o 
  -5   3  14      215.34      200.85     21.64 o 
  -4   3  14       26.78       43.64     17.49 o 
  -3   3  14      116.91       55.11     18.29 o 
  -2   3  14      135.08      127.82     18.29 o 
  -1   3  14       10.35       11.76     15.58 o 
   0   3  14       12.94       39.93     17.69 o 
   1   3  14        0.53      -12.16     17.33 o 
  -9   4  14       17.42       10.49     18.04 o 
  -8   4  14       29.17       21.54     16.14 o 
  -7   4  14       35.28       57.87     16.61 o 
  -6   4  14       81.31       45.24     17.89 o 
  -5   4  14       13.87      -10.49     17.57 o 
  -4   4  14       36.94        0.72     17.49 o 
  -3   4  14      111.11      111.82     18.53 o 
  -2   4  14       23.15       58.98     17.81 o 
  -1   4  14        1.89       15.82     14.70 o 
   0   4  14        6.14       17.76     10.68 o 
   1   4  14        1.21       16.61     16.13 o 
  -8   5  14        1.78       35.92     14.94 o 
  -7   5  14        2.12        5.56     16.21 o 
  -6   5  14       50.53       55.73     17.25 o 
  -5   5  14       37.35       31.08     17.33 o 
  -4   5  14      138.28      136.97     20.20 o 
  -3   5  14       78.76      114.34     17.81 o 
  -2   5  14      129.05      132.11     19.80 o 
  -1   5  14       61.99       59.87     16.78 o 
   0   5  14        8.51       17.83     10.27 o 
   1   5  14        7.96       -9.70     18.28 o 
  -8   6  14        0.11       -4.21     16.69 o 
  -7   6  14        2.36      -15.34     16.29 o 
  -6   6  14       20.14       12.48     17.09 o 
  -5   6  14       42.74       25.28     17.97 o 
  -4   6  14      719.65      637.35     30.88 o 
  -3   6  14       17.89       39.03     17.09 o 
  -2   6  14      105.29       83.50     19.88 o 
  -1   6  14        3.90       -4.05     15.90 o 
   0   6  14        4.17        6.29     11.55 o 
  -8   7  14        2.67       11.13     16.61 o 
  -7   7  14        0.11       10.65     15.50 o 
  -6   7  14       14.50       36.40     14.86 o 
  -5   7  14        2.22      -16.29     16.29 o 
  -4   7  14        1.28      -13.11     18.28 o 
  -3   7  14       32.31       15.50     18.20 o 
  -2   7  14        0.04        2.38     16.13 o 
  -1   7  14        2.25       17.09     15.90 o 
   0   7  14       11.30       32.11     13.59 o 
  -8   8  14       10.83       19.87     17.17 o 
  -7   8  14       10.96       11.60     15.50 o 
  -6   8  14        9.38      -17.09     17.09 o 
  -5   8  14       13.03       -3.89     18.20 o 
  -4   8  14       36.87       32.83     18.44 o 
  -3   8  14      276.94      263.63     22.21 o 
  -2   8  14       13.83      -15.18     17.33 o 
  -1   8  14        6.40       21.46     15.98 o 
   0   8  14        3.60      -10.95     12.10 o 
  -8   9  14       10.71       21.94     19.00 o 
  -7   9  14        3.34       27.74     16.45 o 
  -6   9  14       11.22       35.05     16.37 o 
  -5   9  14        7.53       20.74     15.82 o 
  -4   9  14       57.15       46.03     18.21 o 
  -3   9  14        5.15      -18.28     18.28 o 
  -2   9  14       66.29       65.12     17.49 o 
  -1   9  14        0.76       38.55     14.78 o 
   0   9  14       23.26       23.63     13.18 o 
  -7  10  14        9.40      -10.25     16.85 o 
  -6  10  14       80.63       87.94     18.61 o 
  -5  10  14       62.75       44.76     18.52 o 
  -4  10  14        0.40       -1.59     16.53 o 
  -3  10  14       14.88       13.04     16.53 o 
  -2  10  14        4.57       -8.27     17.72 o 
  -1  10  14       18.79        1.75     16.77 o 
  -7  11  14       12.69       13.91     18.28 o 
  -6  11  14       59.97       48.10     20.03 o 
  -5  11  14       21.37      -18.60     18.60 o 
  -4  11  14        2.64        4.13     16.37 o 
  -3  11  14       85.84       76.17     19.80 o 
  -2  11  14       36.69       16.85     18.60 o 
  -1  11  14        1.24      -17.25     17.25 o 
  -6  12  14       21.68       29.25     17.09 o 
  -5  12  14        0.22      -17.25     17.25 o 
  -4  12  14       37.11       57.16     16.77 o 
  -3  12  14        3.08       -4.21     17.56 o 
  -2  12  14       16.69       40.38     17.33 o 
  -6  13  14        4.40      -15.82     18.12 o 
  -5  13  14       28.32       14.71     17.57 o 
  -4  13  14       22.66       11.13     16.69 o 
  -3  13  14        2.63       30.20     15.18 o 
  -2  13  14        2.43       13.19     17.56 o 
  -4  14  14       24.24       12.32     18.04 o 
  -8   1  15        0.00        7.07     17.17 o 
  -7   1  15        5.92       -5.96     16.61 o 
  -6   1  15        6.64        5.80     15.50 o 
  -5   1  15        0.56       10.57     15.66 o 
  -4   1  15       10.25       45.30     15.50 o 
  -3   1  15        7.06        9.78     14.70 o 
  -2   1  15        9.46       -3.34     15.90 o 
  -1   1  15        0.00       10.33     17.41 o 
  -7   2  15        1.65       11.05     15.42 o 
  -6   2  15       32.26       33.86     16.77 o 
  -5   2  15       88.45       46.44     18.69 o 
  -4   2  15        4.28       20.27     15.66 o 
  -3   2  15        5.79       -1.67     16.53 o 
  -2   2  15        1.34      -12.56     15.58 o 
  -1   2  15       13.93       23.37     15.82 o 
  -7   3  15        8.74       14.55     16.93 o 
  -6   3  15       33.41       35.69     17.41 o 
  -5   3  15       10.37       26.15     16.21 o 
  -4   3  15        1.95       15.50     16.37 o 
  -3   3  15        6.89       28.77     14.78 o 
  -2   3  15        2.00        0.00     15.82 o 
  -1   3  15        1.90       15.66     15.90 o 
  -7   4  15        6.95       35.21     17.09 o 
  -6   4  15       46.27       56.76     18.20 o 
  -5   4  15       20.64       52.62     17.33 o 
  -4   4  15        1.66      -17.41     17.41 o 
  -3   4  15       18.81       36.40     17.25 o 
  -2   4  15        3.10        3.42     16.13 o 
  -1   4  15        7.08       14.86     15.58 o 
  -7   5  15        2.23       -2.62     17.01 o 
  -6   5  15      144.70      130.60     20.84 o 
  -5   5  15      109.75      134.40     19.88 o 
  -4   5  15       93.13       84.37     19.88 o 
  -3   5  15        0.55        5.88     16.37 o 
  -2   5  15        5.68        6.84     17.96 o 
  -1   5  15        0.36       11.44     16.45 o 
  -7   6  15        0.87        3.50     17.56 o 
  -6   6  15        0.26        9.38     16.93 o 
  -5   6  15       31.29       49.44     17.73 o 
  -4   6  15        2.49       17.49     17.25 o 
  -3   6  15       41.88       54.77     17.89 o 
  -2   6  15        5.89      -17.17     18.36 o 
  -6   7  15       38.40       34.42     19.00 o 
  -5   7  15       11.95       -8.43     18.92 o 
  -4   7  15       10.08        2.54     17.88 o 
  -3   7  15       48.80       40.86     18.92 o 
  -2   7  15        0.16       16.53     16.53 o 
  -6   8  15        2.41       22.65     17.88 o 
  -5   8  15       20.34       19.71     18.28 o 
  -4   8  15        9.71       33.38     16.53 o 
  -3   8  15        0.37      -10.33     17.41 o 
  -2   8  15        6.44       -5.33     17.49 o 
  -5   9  15        9.02        6.12     18.20 o 
  -4   9  15       22.41       26.87     17.65 o 
  -3   9  15       64.99      112.10     17.73 o 
  -4  10  15        0.01       -3.50     17.49 o 
                                                 
